# Supplementary material for: ﻿Three new species of Atkinsoniella (Arthropoda, Insecta, Hemiptera, Cicadellidae, Cicadellinae) from China, with an updated checklist to the known species worldwide
Source: Zookeys. 2023 May 11;1161:89–115. doi: 10.3897/zookeys.1161.101062 (PMC10206526; doi:10.3897/zookeys.1161.101062)
Supplement: XML Treatment for Atkinsoniella [file zookeys.1161.101062-treatment1.xml]

<!DOCTYPE tp:taxon-treatment
  PUBLIC "-//TaxonX//DTD Taxonomic Treatment Publishing DTD v0 20100105//EN" "tax-treatment-NSO.dtd">
<tp:taxon-treatment xmlns:tp="http://www.plazi.org/taxpub"><tp:treatment-meta><kwd-group><label>Taxon classification</label><kwd>
              <named-content content-type="kingdom">Animalia</named-content>
            </kwd><kwd>
              <named-content content-type="order">Hemiptera</named-content>
            </kwd><kwd>
              <named-content content-type="family">Cicadellidae</named-content>
            </kwd></kwd-group><mixed-citation publication-type="journal"><person-group><name><surname>Jiang</surname><given-names>Yan</given-names></name><name><surname>Yu</surname><given-names>Xiao-fei</given-names></name><name><surname>Yang</surname><given-names>Mao-fa</given-names></name></person-group><article-title>﻿Three new species of <italic><tp:taxon-name><tp:taxon-name-part taxon-name-part-type="genus" reg="Atkinsoniella">Atkinsoniella</tp:taxon-name-part></tp:taxon-name></italic> (<tp:taxon-name><tp:taxon-name-part taxon-name-part-type="phylum">Arthropoda</tp:taxon-name-part></tp:taxon-name>, <tp:taxon-name><tp:taxon-name-part taxon-name-part-type="class">Insecta</tp:taxon-name-part></tp:taxon-name>, <tp:taxon-name><tp:taxon-name-part taxon-name-part-type="order">Hemiptera</tp:taxon-name-part></tp:taxon-name>, <tp:taxon-name><tp:taxon-name-part taxon-name-part-type="family">Cicadellidae</tp:taxon-name-part></tp:taxon-name>, <tp:taxon-name><tp:taxon-name-part taxon-name-part-type="subfamily">Cicadellinae</tp:taxon-name-part></tp:taxon-name>) from China, with an updated checklist to the known species worldwide</article-title><source>Zookeys</source><day>11</day><month>05</month><year>2023</year><volume>1161</volume><fpage>89</fpage><lpage>115</lpage><pub-id pub-id-type="doi">10.3897/zookeys.1161.101062</pub-id></mixed-citation></tp:treatment-meta><tp:nomenclature><label>﻿</label><tp:taxon-name>
            <object-id xmlns:xlink="http://www.w3.org/1999/xlink" content-type="arpha" xlink:type="simple">3E2E5085-7F3F-59E9-B2C3-D12DAF74212F</object-id>
            <tp:taxon-name-part taxon-name-part-type="genus" reg="Atkinsoniella">Atkinsoniella</tp:taxon-name-part>
          </tp:taxon-name><tp:taxon-authority>Distant, 1908</tp:taxon-authority><tp:nomenclature-citation-list><tp:nomenclature-citation><tp:taxon-name>
                <tp:taxon-name-part taxon-name-part-type="genus" reg="Atkinsoniella">Atkinsoniella</tp:taxon-name-part>
              </tp:taxon-name><comment>Distant, 1908: 235.</comment></tp:nomenclature-citation><tp:nomenclature-citation><tp:taxon-name>
                <tp:taxon-name-part taxon-name-part-type="genus" reg="Soibanga">Soibanga</tp:taxon-name-part>
              </tp:taxon-name><comment>Distant, 1908: 236.</comment></tp:nomenclature-citation><tp:nomenclature-citation><tp:taxon-name>
                <tp:taxon-name-part taxon-name-part-type="genus" reg="Curvufacies">Curvufacies</tp:taxon-name-part>
              </tp:taxon-name><comment>Kuoh, 1993: 38.</comment></tp:nomenclature-citation></tp:nomenclature-citation-list></tp:nomenclature><tp:treatment-sec sec-type="type species" id="SECID0EDHAC"><title>Type species.</title><p><italic><tp:taxon-name><tp:taxon-name-part taxon-name-part-type="genus" reg="Atkinsoniella">Atkinsoniella</tp:taxon-name-part><tp:taxon-name-part taxon-name-part-type="species" reg="decisa">decisa</tp:taxon-name-part></tp:taxon-name></italic> Distant, 1908.</p></tp:treatment-sec><tp:treatment-sec sec-type="distribution" id="SECID0EUHAC"><title>Distribution.</title><p>Palaearctic, Oriental.</p></tp:treatment-sec></tp:taxon-treatment>
