# Supplementary material for: ﻿Three new species of Atkinsoniella (Arthropoda, Insecta, Hemiptera, Cicadellidae, Cicadellinae) from China, with an updated checklist to the known species worldwide
Source: Zookeys. 2023 May 11;1161:89–115. doi: 10.3897/zookeys.1161.101062 (PMC10206526; doi:10.3897/zookeys.1161.101062)
Supplement: XML Treatment for Atkinsoniella stenopyga [file zookeys.1161.101062-treatment2.xml]

<!DOCTYPE tp:taxon-treatment
  PUBLIC "-//TaxonX//DTD Taxonomic Treatment Publishing DTD v0 20100105//EN" "tax-treatment-NSO.dtd">
<tp:taxon-treatment xmlns:tp="http://www.plazi.org/taxpub"><tp:treatment-meta><kwd-group><label>Taxon classification</label><kwd>
              <named-content content-type="kingdom">Animalia</named-content>
            </kwd><kwd>
              <named-content content-type="order">Hemiptera</named-content>
            </kwd><kwd>
              <named-content content-type="family">Cicadellidae</named-content>
            </kwd></kwd-group><mixed-citation publication-type="journal"><person-group><name><surname>Jiang</surname><given-names>Yan</given-names></name><name><surname>Yu</surname><given-names>Xiao-fei</given-names></name><name><surname>Yang</surname><given-names>Mao-fa</given-names></name></person-group><article-title>﻿Three new species of <italic><tp:taxon-name><tp:taxon-name-part taxon-name-part-type="genus" reg="Atkinsoniella">Atkinsoniella</tp:taxon-name-part></tp:taxon-name></italic> (<tp:taxon-name><tp:taxon-name-part taxon-name-part-type="phylum">Arthropoda</tp:taxon-name-part></tp:taxon-name>, <tp:taxon-name><tp:taxon-name-part taxon-name-part-type="class">Insecta</tp:taxon-name-part></tp:taxon-name>, <tp:taxon-name><tp:taxon-name-part taxon-name-part-type="order">Hemiptera</tp:taxon-name-part></tp:taxon-name>, <tp:taxon-name><tp:taxon-name-part taxon-name-part-type="family">Cicadellidae</tp:taxon-name-part></tp:taxon-name>, <tp:taxon-name><tp:taxon-name-part taxon-name-part-type="subfamily">Cicadellinae</tp:taxon-name-part></tp:taxon-name>) from China, with an updated checklist to the known species worldwide</article-title><source>Zookeys</source><day>11</day><month>05</month><year>2023</year><volume>1161</volume><fpage>89</fpage><lpage>115</lpage><pub-id pub-id-type="doi">10.3897/zookeys.1161.101062</pub-id></mixed-citation></tp:treatment-meta><tp:nomenclature><label>﻿</label><tp:taxon-name>
            <object-id xmlns:xlink="http://www.w3.org/1999/xlink" content-type="arpha" xlink:type="simple">899B50EA-1F85-58FD-BB79-849F315A9FF1</object-id>
            <tp:taxon-name-part taxon-name-part-type="genus" reg="Atkinsoniella">Atkinsoniella</tp:taxon-name-part>
            <tp:taxon-name-part taxon-name-part-type="species" reg="stenopyga">stenopyga</tp:taxon-name-part>
            <object-id xmlns:xlink="http://www.w3.org/1999/xlink" content-type="zoobank" xlink:type="simple">https://zoobank.org/325305A3-840F-480C-B5CF-1F5FC86957C5</object-id>
          </tp:taxon-name><tp:taxon-authority>Jiang &amp; Yang</tp:taxon-authority><tp:taxon-status xmlns:xlink="http://www.w3.org/1999/xlink" xlink:type="simple">sp. nov.</tp:taxon-status><xref ref-type="fig" rid="F1">Figs 1A–D</xref><xref ref-type="fig" rid="F2">, 2A–F</xref></tp:nomenclature><tp:treatment-sec sec-type="description" id="SECID0ELJAC"><title>Description.</title><p>Crown and thorax canary yellow and greyish white in dorsal view; a small subcircular black spot at apex of head and basal margin medially, and interocular width 2× wider than long; eyes fuscus; ocelli greyish white with narrow black border; forewing light orange; face off-white, frontoclypeus median with a broad yellowish white longitudinal; thorax and abdomen yellowish white in ventral view; legs orangish with pretarsi black or dark brown.</p><fig id="F1" position="float" orientation="portrait"><object-id xmlns:xlink="http://www.w3.org/1999/xlink" content-type="doi" xlink:type="simple">10.3897/zookeys.1161.101062.figure1</object-id><object-id xmlns:xlink="http://www.w3.org/1999/xlink" content-type="arpha" xlink:type="simple">DB50201B-F3A8-50F0-884A-4C3E02C52B8B</object-id><label>Figure 1.</label><caption><p>External features of <italic><tp:taxon-name><tp:taxon-name-part taxon-name-part-type="genus" reg="Atkinsoniella">Atkinsoniella</tp:taxon-name-part><tp:taxon-name-part taxon-name-part-type="species" reg="stenopyga">stenopyga</tp:taxon-name-part></tp:taxon-name></italic> Jiang &amp; Yang, sp. nov., male holotype <bold>A</bold> habitus, dorsal view <bold>B</bold> habitus, lateral view <bold>C</bold> face, anterior view <bold>D</bold> head and pronotum, dorsal view. Scale bars: 1000 μm.</p></caption><graphic xmlns:xlink="http://www.w3.org/1999/xlink" xlink:href="zookeys-1161-089_article-101062__-g001.jpg" position="float" orientation="portrait" xlink:type="simple" id="oo_848837.jpg"><uri content-type="original_file" xlink:type="simple">https://binary.pensoft.net/fig/848837</uri></graphic></fig><p>Anterior margin of crown broadly rounded and convex, and median length of crown shorter than interocular width. Ocelli nearest to midline and posterior margin than eyes, lateral area concave, each ocellus further from the other than to the adjacent eye. Face with frontoclypeus flat medially; muscle impressions distinct and extend to the tip of crown; clypeal sulcus blurred in the median; anteclypeus longitudinally gibbous. Pronotum wider than head, anterior margin arcuately convex, posterior margin with medially concave. Scutellum with medial transverse depression. Forewings with distinct apical membranous area, base of second cells more proximal than third cells transversely.</p><fig id="F2" position="float" orientation="portrait"><object-id xmlns:xlink="http://www.w3.org/1999/xlink" content-type="doi" xlink:type="simple">10.3897/zookeys.1161.101062.figure2</object-id><object-id xmlns:xlink="http://www.w3.org/1999/xlink" content-type="arpha" xlink:type="simple">1E22C259-D537-5946-A888-29BF29EE9C36</object-id><label>Figure 2.</label><caption><p>Male genitalia of <italic><tp:taxon-name><tp:taxon-name-part taxon-name-part-type="genus" reg="Atkinsoniella">Atkinsoniella</tp:taxon-name-part><tp:taxon-name-part taxon-name-part-type="species" reg="stenopyga">stenopyga</tp:taxon-name-part></tp:taxon-name></italic> Jiang &amp; Yang, sp. nov. <bold>A</bold> style <bold>B</bold> connective <bold>C</bold> aedeagus and paraphysis, ventral view <bold>D</bold> subgenital plate, ventral view <bold>E</bold> pygofer, lateral view <bold>F</bold> aedeagus and paraphysis, lateral view. Scale bars: 200 μm.</p></caption><graphic xmlns:xlink="http://www.w3.org/1999/xlink" xlink:href="zookeys-1161-089_article-101062__-g002.jpg" position="float" orientation="portrait" xlink:type="simple" id="oo_848838.jpg"><uri content-type="original_file" xlink:type="simple">https://binary.pensoft.net/fig/848838</uri></graphic></fig><p>Male pygofer narrowly rounded posteriorly and convex dorsally, posterior half long scoop-shaped with macrosetae; pygofer processes slender and strongly sclerosed, base broad with microsetae; bending dorsad from basal one-third and then extending straightly, tip acute and exceeding dorsal margin posteriorly of pygofer. Subgenital plates in ventral view convex and short with one row of macrosetae uniseriate obliquely, long dense mid microsetae, and posterior half with long and short microsetae dispersedly with apex rounded. Aedeagus stubby and straight, with posterior margin truncate and dorsal margin concave subbasally, one protuberance at base ventrally articulating with paraphysis, and concave at the articulation with paraphysis apically; paraphysis long and thick, apical portion intumescent, apex bifurcated and articulating with aedeagus. Connective Y-shaped; style slender, with tip tapered and curved.</p></tp:treatment-sec><tp:treatment-sec sec-type="etymology" id="SECID0EWLAC"><title>Etymology.</title><p>The specific epithet is the combined noun of stenos and tail from Greek, <italic>stenopyga</italic>, referring a narrow pygofer shape.</p></tp:treatment-sec><tp:treatment-sec sec-type="description" id="SECID0E5LAC"><title>Measurement.</title><p>Length of male 7.8–8.0 mm.</p></tp:treatment-sec><tp:treatment-sec sec-type="material" id="SECID0EDMAC"><title>Material examined.</title><p><bold><italic>Holotype</italic></bold>: ♂, Motuo, Tibet, China, 18 August 2020, coll. Xian-Yi Wang. <bold><italic>Paratype</italic></bold>, 1♂, same data as holotype.</p></tp:treatment-sec><tp:treatment-sec sec-type="remarks" id="SECID0ERMAC"><title>Remarks.</title><p>This species is similar to <italic><tp:taxon-name><tp:taxon-name-part taxon-name-part-type="genus" reg="Atkinsoniella">A.</tp:taxon-name-part><tp:taxon-name-part taxon-name-part-type="species" reg="thaloidea">thaloidea</tp:taxon-name-part></tp:taxon-name></italic> Young, 1986, <italic><tp:taxon-name><tp:taxon-name-part taxon-name-part-type="genus" reg="Atkinsoniella">A.</tp:taxon-name-part><tp:taxon-name-part taxon-name-part-type="species" reg="flavipenna">flavipenna</tp:taxon-name-part></tp:taxon-name></italic> Li &amp; Wang, 1992, <italic><tp:taxon-name><tp:taxon-name-part taxon-name-part-type="genus" reg="Atkinsoniella">A.</tp:taxon-name-part><tp:taxon-name-part taxon-name-part-type="species" reg="uniguttata">uniguttata</tp:taxon-name-part></tp:taxon-name></italic> Li, 1993, and <italic><tp:taxon-name><tp:taxon-name-part taxon-name-part-type="genus" reg="Atkinsoniella">A.</tp:taxon-name-part><tp:taxon-name-part taxon-name-part-type="species" reg="bowa">bowa</tp:taxon-name-part></tp:taxon-name></italic> Yang, Meng &amp; Li, 2017 in appearance, but can be easily differentiated from these species by the following characteristics: (1) pygofer slender; (2) aedeagus stubby with posterior margin truncate; and (3) two pointed dentate protrusions at the apex of the paraphysis incurved dorsally and embracing.</p></tp:treatment-sec><tp:treatment-sec sec-type="distribution" id="SECID0EDOAC"><title>Distribution.</title><p>China (Tibet).</p></tp:treatment-sec></tp:taxon-treatment>
