# Supplementary material for: ﻿Three new species of Atkinsoniella (Arthropoda, Insecta, Hemiptera, Cicadellidae, Cicadellinae) from China, with an updated checklist to the known species worldwide
Source: Zookeys. 2023 May 11;1161:89–115. doi: 10.3897/zookeys.1161.101062 (PMC10206526; doi:10.3897/zookeys.1161.101062)
Supplement: XML Treatment for Atkinsoniella wangi [file zookeys.1161.101062-treatment3.xml]

<!DOCTYPE tp:taxon-treatment
  PUBLIC "-//TaxonX//DTD Taxonomic Treatment Publishing DTD v0 20100105//EN" "tax-treatment-NSO.dtd">
<tp:taxon-treatment xmlns:tp="http://www.plazi.org/taxpub"><tp:treatment-meta><kwd-group><label>Taxon classification</label><kwd>
              <named-content content-type="kingdom">Animalia</named-content>
            </kwd><kwd>
              <named-content content-type="order">Hemiptera</named-content>
            </kwd><kwd>
              <named-content content-type="family">Cicadellidae</named-content>
            </kwd></kwd-group><mixed-citation publication-type="journal"><person-group><name><surname>Jiang</surname><given-names>Yan</given-names></name><name><surname>Yu</surname><given-names>Xiao-fei</given-names></name><name><surname>Yang</surname><given-names>Mao-fa</given-names></name></person-group><article-title>﻿Three new species of <italic><tp:taxon-name><tp:taxon-name-part taxon-name-part-type="genus" reg="Atkinsoniella">Atkinsoniella</tp:taxon-name-part></tp:taxon-name></italic> (<tp:taxon-name><tp:taxon-name-part taxon-name-part-type="phylum">Arthropoda</tp:taxon-name-part></tp:taxon-name>, <tp:taxon-name><tp:taxon-name-part taxon-name-part-type="class">Insecta</tp:taxon-name-part></tp:taxon-name>, <tp:taxon-name><tp:taxon-name-part taxon-name-part-type="order">Hemiptera</tp:taxon-name-part></tp:taxon-name>, <tp:taxon-name><tp:taxon-name-part taxon-name-part-type="family">Cicadellidae</tp:taxon-name-part></tp:taxon-name>, <tp:taxon-name><tp:taxon-name-part taxon-name-part-type="subfamily">Cicadellinae</tp:taxon-name-part></tp:taxon-name>) from China, with an updated checklist to the known species worldwide</article-title><source>Zookeys</source><day>11</day><month>05</month><year>2023</year><volume>1161</volume><fpage>89</fpage><lpage>115</lpage><pub-id pub-id-type="doi">10.3897/zookeys.1161.101062</pub-id></mixed-citation></tp:treatment-meta><tp:nomenclature><label>﻿</label><tp:taxon-name>
            <object-id xmlns:xlink="http://www.w3.org/1999/xlink" content-type="arpha" xlink:type="simple">15EA130B-EC1B-5D7C-94B7-F133A2B19756</object-id>
            <tp:taxon-name-part taxon-name-part-type="genus" reg="Atkinsoniella">Atkinsoniella</tp:taxon-name-part>
            <tp:taxon-name-part taxon-name-part-type="species" reg="wangi">wangi</tp:taxon-name-part>
            <object-id xmlns:xlink="http://www.w3.org/1999/xlink" content-type="zoobank" xlink:type="simple">https://zoobank.org/89195CDF-6EDC-4BF0-AEDB-A7508F9A9795</object-id>
          </tp:taxon-name><tp:taxon-authority>Jiang &amp; Yang</tp:taxon-authority><tp:taxon-status xmlns:xlink="http://www.w3.org/1999/xlink" xlink:type="simple">sp. nov.</tp:taxon-status><xref ref-type="fig" rid="F3">Figs 3A–D</xref><xref ref-type="fig" rid="F4">, 4A–F</xref></tp:nomenclature><tp:treatment-sec sec-type="description" id="SECID0E1PAC"><title>Description.</title><p>Crown, thorax and forewings orange in dorsal view; crown with a black spot at anterior margin medially and a smaller black spot at posterior margin medially; eyes off-white or dark brown; ocelli off-white with black border; forewings orange, with apical membranous area darker; face, thorax and abdomen in ventral view, legs orange.</p><fig id="F3" position="float" orientation="portrait"><object-id xmlns:xlink="http://www.w3.org/1999/xlink" content-type="doi" xlink:type="simple">10.3897/zookeys.1161.101062.figure3</object-id><object-id xmlns:xlink="http://www.w3.org/1999/xlink" content-type="arpha" xlink:type="simple">4404BC4C-A1AE-583D-A7D8-4A47AC785102</object-id><label>Figure 3.</label><caption><p>External features of <italic><tp:taxon-name><tp:taxon-name-part taxon-name-part-type="genus" reg="Atkinsoniella">Atkinsoniella</tp:taxon-name-part><tp:taxon-name-part taxon-name-part-type="species" reg="wangi">wangi</tp:taxon-name-part></tp:taxon-name></italic> Jiang &amp; Yang, sp. nov., male holotype <bold>A</bold> habitus, dorsal view <bold>B</bold> habitus, lateral view <bold>C</bold> face, anterior view <bold>D</bold> head and pronotum, dorsal view. Scale bars: 1000 μm.</p></caption><graphic xmlns:xlink="http://www.w3.org/1999/xlink" xlink:href="zookeys-1161-089_article-101062__-g003.jpg" position="float" orientation="portrait" xlink:type="simple" id="oo_848839.jpg"><uri content-type="original_file" xlink:type="simple">https://binary.pensoft.net/fig/848839</uri></graphic></fig><p>Crown with anterior margin rounded prominently, and interocular width 2× wider than long. Ocelli nearest to midline and posterior margin than eyes, lateral area concave, each ocellus slightly further from the other one than to the adjacent eye. Face with a nodular protrusion in the center, frontoclypeus flat medially, muscle impressions distinct and extending to the tip of crown, clypeal sulcus distinct medially. Pronotum broader than head, anterior margin protruding roundly, posterior margin with medially concave. Scutellum convex anterior and posterior to transverse depression, with transverse depression arcuate, a large black spot near each basal angle in some specimens. Forewings with four apical cells, the base of the second cells more basal than third cells transversely, apical membranous area distinct.</p><fig id="F4" position="float" orientation="portrait"><object-id xmlns:xlink="http://www.w3.org/1999/xlink" content-type="doi" xlink:type="simple">10.3897/zookeys.1161.101062.figure4</object-id><object-id xmlns:xlink="http://www.w3.org/1999/xlink" content-type="arpha" xlink:type="simple">8E5FD702-9B0C-57E6-9578-8165E4DF0E9B</object-id><label>Figure 4.</label><caption><p>Male genitalia of <italic><tp:taxon-name><tp:taxon-name-part taxon-name-part-type="genus" reg="Atkinsoniella">Atkinsoniella</tp:taxon-name-part><tp:taxon-name-part taxon-name-part-type="species" reg="wangi">wangi</tp:taxon-name-part></tp:taxon-name></italic> Jiang &amp; Yang, sp. nov. <bold>A</bold> style <bold>B</bold> connective <bold>C</bold> aedeagus and paraphysis, lateral view <bold>D</bold> aedeagus and paraphysis, ventral view <bold>E</bold> subgenital plate, ventral view <bold>F</bold> pygofer, lateral view. Scale bars: 200 μm.</p></caption><graphic xmlns:xlink="http://www.w3.org/1999/xlink" xlink:href="zookeys-1161-089_article-101062__-g004.jpg" position="float" orientation="portrait" xlink:type="simple" id="oo_848840.jpg"><uri content-type="original_file" xlink:type="simple">https://binary.pensoft.net/fig/848840</uri></graphic></fig><p>Male pygofer slender, posterior portion tilted dorsad and posterior margin round, posterior half with macrosetae; pygofer process lamellate, base with several macrosetae, bending dorsad from basal one-third, posterior one-third portion lamellate broadly and tortile backward and apex acute. Subgenital plates broad at base, posterior half narrow and bent dorsally, one row of macrosetae uniseriate obliquely in the median, lateral area with long dense microsetae, apical half with short microsetae dispersedly. Aedeagus broad at base, posterior half constricted and tilted dorsad, tip swordlike, ventral margin protuberant at the articulation with the tip of paraphysis and concave subbasally; paraphysis dilated apically and constricted subapically, apex bifurcated and articulating with aedeagus. Connective V-shaped. Style wide at base and tapered at tip, apex acute.</p></tp:treatment-sec><tp:treatment-sec sec-type="etymology" id="SECID0EGCAE"><title>Etymology.</title><p>The new species is named after the family name of collector Xian-Yi Wang.</p></tp:treatment-sec><tp:treatment-sec sec-type="description" id="SECID0ELCAE"><title>Measurement.</title><p>Length of male 7.9–8.0 mm.</p></tp:treatment-sec><tp:treatment-sec sec-type="material" id="SECID0EQCAE"><title>Material examined.</title><p><bold><italic>Holotype</italic></bold>: ♂, Tongmai, Tibet, China, 18 August 2020, coll. Xian-Yi Wang. <bold><italic>Paratypes</italic></bold>, 1♂ (light trapped) +11♂♂, same data as holotype; 1♂, Tongmai, Tibet, China, 19 August 2020, light trapped, coll. Xian-Yi Wang.</p></tp:treatment-sec><tp:treatment-sec sec-type="remarks" id="SECID0E5CAE"><title>Remarks.</title><p>This species is similar to <italic><tp:taxon-name><tp:taxon-name-part taxon-name-part-type="genus" reg="Atkinsoniella">A.</tp:taxon-name-part><tp:taxon-name-part taxon-name-part-type="species" reg="curvata">curvata</tp:taxon-name-part></tp:taxon-name></italic> Zhang &amp; Kuoh in appearance and male genitalia, but can be distinguished from the latter by the following characteristics: (1) crown with a black spot in the median of the anterior margin, and the smaller black spot at the basal margin medially narrower than the width between the ocelli, but the latter only with a large V-shaped black spot below the ocelli; (2) pygofer of the new species slender overall, with posterior margin rounded, while pygofer of the latter slender at apical one-third, with the posterior margin truncate; (3) aedeagus of the new species tilted dorsally at the posterior half, while aedeagus of the latter straight overall; and (4) connective of the new species V-shaped, but connective of the latter Y-shaped.</p></tp:treatment-sec><tp:treatment-sec sec-type="distribution" id="SECID0EPDAE"><title>Distribution.</title><p>China (Tibet).</p></tp:treatment-sec></tp:taxon-treatment>
