# Supplementary material for: ﻿Three new species of Atkinsoniella (Arthropoda, Insecta, Hemiptera, Cicadellidae, Cicadellinae) from China, with an updated checklist to the known species worldwide
Source: Zookeys. 2023 May 11;1161:89–115. doi: 10.3897/zookeys.1161.101062 (PMC10206526; doi:10.3897/zookeys.1161.101062)
Supplement: XML Treatment for Atkinsoniella yingjiangensis [file zookeys.1161.101062-treatment4.xml]

<!DOCTYPE tp:taxon-treatment
  PUBLIC "-//TaxonX//DTD Taxonomic Treatment Publishing DTD v0 20100105//EN" "tax-treatment-NSO.dtd">
<tp:taxon-treatment xmlns:tp="http://www.plazi.org/taxpub"><tp:treatment-meta><kwd-group><label>Taxon classification</label><kwd>
              <named-content content-type="kingdom">Animalia</named-content>
            </kwd><kwd>
              <named-content content-type="order">Hemiptera</named-content>
            </kwd><kwd>
              <named-content content-type="family">Cicadellidae</named-content>
            </kwd></kwd-group><mixed-citation publication-type="journal"><person-group><name><surname>Jiang</surname><given-names>Yan</given-names></name><name><surname>Yu</surname><given-names>Xiao-fei</given-names></name><name><surname>Yang</surname><given-names>Mao-fa</given-names></name></person-group><article-title>﻿Three new species of <italic><tp:taxon-name><tp:taxon-name-part taxon-name-part-type="genus" reg="Atkinsoniella">Atkinsoniella</tp:taxon-name-part></tp:taxon-name></italic> (<tp:taxon-name><tp:taxon-name-part taxon-name-part-type="phylum">Arthropoda</tp:taxon-name-part></tp:taxon-name>, <tp:taxon-name><tp:taxon-name-part taxon-name-part-type="class">Insecta</tp:taxon-name-part></tp:taxon-name>, <tp:taxon-name><tp:taxon-name-part taxon-name-part-type="order">Hemiptera</tp:taxon-name-part></tp:taxon-name>, <tp:taxon-name><tp:taxon-name-part taxon-name-part-type="family">Cicadellidae</tp:taxon-name-part></tp:taxon-name>, <tp:taxon-name><tp:taxon-name-part taxon-name-part-type="subfamily">Cicadellinae</tp:taxon-name-part></tp:taxon-name>) from China, with an updated checklist to the known species worldwide</article-title><source>Zookeys</source><day>11</day><month>05</month><year>2023</year><volume>1161</volume><fpage>89</fpage><lpage>115</lpage><pub-id pub-id-type="doi">10.3897/zookeys.1161.101062</pub-id></mixed-citation></tp:treatment-meta><tp:nomenclature><label>﻿</label><tp:taxon-name>
            <object-id xmlns:xlink="http://www.w3.org/1999/xlink" content-type="arpha" xlink:type="simple">C2F1BBF5-AAE6-5C59-9787-451AE04E75A4</object-id>
            <tp:taxon-name-part taxon-name-part-type="genus" reg="Atkinsoniella">Atkinsoniella</tp:taxon-name-part>
            <tp:taxon-name-part taxon-name-part-type="species" reg="yingjiangensis">yingjiangensis</tp:taxon-name-part>
            <object-id xmlns:xlink="http://www.w3.org/1999/xlink" content-type="zoobank" xlink:type="simple">https://zoobank.org/6FD2EA20-B2DA-442B-B50E-A35F91051243</object-id>
          </tp:taxon-name><tp:taxon-authority>Jiang &amp; Yang</tp:taxon-authority><tp:taxon-status xmlns:xlink="http://www.w3.org/1999/xlink" xlink:type="simple">sp. nov.</tp:taxon-status><xref ref-type="fig" rid="F5">Figs 5A–D</xref><xref ref-type="fig" rid="F6">, 6A–G</xref></tp:nomenclature><tp:treatment-sec sec-type="description" id="SECID0EGFAE"><title>Description.</title><p>Head and thorax dark orange in dorsal view; crown with a black spot at the anterior margin medially, basal margin with a black spot below each ocellus, and lateral margin with a black spot anterior to each antennal ledge; eyes dark brown; ocelli gray; pronotum with two small black spots abreast in the center, and posterior area with two large black spots transversely; scutellum with a large triangular black spot at each basal, and the base of the two spots linked; forewings black, with three longitudinal grayish white stripes, apical membranous area dark brown; face dark orange; thorax black in ventral view; legs grayish white.</p><fig id="F5" position="float" orientation="portrait"><object-id xmlns:xlink="http://www.w3.org/1999/xlink" content-type="doi" xlink:type="simple">10.3897/zookeys.1161.101062.figure5</object-id><object-id xmlns:xlink="http://www.w3.org/1999/xlink" content-type="arpha" xlink:type="simple">F94D1D56-32C1-5E6F-9AA1-2F01D224010A</object-id><label>Figure 5.</label><caption><p>External features of <italic><tp:taxon-name><tp:taxon-name-part taxon-name-part-type="genus" reg="Atkinsoniella">Atkinsoniella</tp:taxon-name-part><tp:taxon-name-part taxon-name-part-type="species" reg="yingjiangensis">yingjiangensis</tp:taxon-name-part></tp:taxon-name></italic> Jiang &amp; Yang, sp. nov., male holotype <bold>A</bold> habitus, dorsal view <bold>B</bold> habitus, lateral view <bold>C</bold> face, anterior view <bold>D</bold> head and pronotum, dorsal view. Scale bars: 1000 μm.</p></caption><graphic xmlns:xlink="http://www.w3.org/1999/xlink" xlink:href="zookeys-1161-089_article-101062__-g005.jpg" position="float" orientation="portrait" xlink:type="simple" id="oo_848841.jpg"><uri content-type="original_file" xlink:type="simple">https://binary.pensoft.net/fig/848841</uri></graphic></fig><p>Crown with anterior margin convex roundly, median length of crown approximately equal to half of interocular width, concave lateral area of ocelli. Ocelli located at the line of anterior eyes, each ocellus slightly further from the other one than to the adjacent eye. Face with frontoclypeus flat in the median, muscle impressions and clypeal sulcus distinct. Pronotum wider than head, anterior margin convex roundly and posterior margin concave. Scutellum with transverse depression slightly posterior to the median. Forewings with apical membranous area not obvious, base of the second and third cells almost aligned transversely.</p><fig id="F6" position="float" orientation="portrait"><object-id xmlns:xlink="http://www.w3.org/1999/xlink" content-type="doi" xlink:type="simple">10.3897/zookeys.1161.101062.figure6</object-id><object-id xmlns:xlink="http://www.w3.org/1999/xlink" content-type="arpha" xlink:type="simple">736FA044-67A7-51CE-B5D0-469888CC6861</object-id><label>Figure 6.</label><caption><p>Male genitalia of <italic><tp:taxon-name><tp:taxon-name-part taxon-name-part-type="genus" reg="Atkinsoniella">Atkinsoniella</tp:taxon-name-part><tp:taxon-name-part taxon-name-part-type="species" reg="yingjiangensis">yingjiangensis</tp:taxon-name-part></tp:taxon-name></italic> Jiang &amp; Yang, sp. nov. <bold>A</bold> style <bold>B</bold> connective <bold>C</bold> aedeagus and paraphysis, ventral view <bold>D</bold> aedeagus and paraphysis, lateral view <bold>E</bold> pygofer, lateral view <bold>F</bold> pygofer process, lateral view <bold>G</bold> subgenital plate, ventral view; Scale bars: 200 μm.</p></caption><graphic xmlns:xlink="http://www.w3.org/1999/xlink" xlink:href="zookeys-1161-089_article-101062__-g006.jpg" position="float" orientation="portrait" xlink:type="simple" id="oo_848842.jpg"><uri content-type="original_file" xlink:type="simple">https://binary.pensoft.net/fig/848842</uri></graphic></fig><p>Male pygofer narrowly rounded posteriorly, tip oblique dorsally, dorsal margin with lamellar prominence at basal one-third, with macrosetae in posterior half and microsetae in the median dispersedly; pygofer processes with microsetae at base, arising basiventrally on each side and extending dorsolateral posteriorly of pygofer, apex acute and exceeding posterior margin of pygofer. Subgenital plates broad at base and constrictive at tip, with one row of macrosetae uniseriate obliquely, long microsetae on lateral area, short microsetae on posterior half. Aedeagus slender, bent dorsally at tip and curved ventral, ventral margin with a horned protuberance basically articulating with paraphysis; paraphysis wide subapically, with two lamellate bulges at tip, apex uncinate and articulating with aedeagus. Connective Y-shaped. Style narrow at posterior portion, apex curved and exceeding the tip of connective.</p></tp:treatment-sec><tp:treatment-sec sec-type="etymology" id="SECID0ETHAE"><title>Etymology.</title><p>The name of the new species is derived from Yingjiang where the type specimens were collected.</p></tp:treatment-sec><tp:treatment-sec sec-type="description" id="SECID0EYHAE"><title>Measurement.</title><p>Length of male 8.0–8.1 mm.</p></tp:treatment-sec><tp:treatment-sec sec-type="material" id="SECID0E4HAE"><title>Material examined.</title><p><bold><italic>Holotype</italic></bold>: ♂, Yingjiang, Yunnan, China, 25 June 2019, coll. Tie-Long Xu. <bold><italic>Paratypes</italic></bold>, 2♂♂, same data as holotype.</p></tp:treatment-sec><tp:treatment-sec sec-type="remarks" id="SECID0ELIAE"><title>Remarks.</title><p>This species is similar to <italic><tp:taxon-name><tp:taxon-name-part taxon-name-part-type="genus" reg="Atkinsoniella">A.</tp:taxon-name-part><tp:taxon-name-part taxon-name-part-type="species" reg="limba">limba</tp:taxon-name-part></tp:taxon-name></italic> Kuoh, 1991 in male genitalia, but markedly differ in the following characteristics: (1) pronotum with two small black spots abreast in the center and two large black spots transversely at posterior area; (2) apex of the pygofer process exceeding the posterior margin of the pygofer; (3) aedeagus concave obviously at the ventral margin basally; and (4) paraphysis inflated subapically and posterior margin Λ-shaped in ventral view.</p></tp:treatment-sec><tp:treatment-sec sec-type="distribution" id="SECID0E3IAE"><title>Distribution.</title><p>China (Yunnan).</p><sec sec-type="﻿Checklist of the genus Atkinsoniella worldwide (updated from Yang et al. 2017)" id="SECID0EBJAE"><title>﻿Checklist of the genus <italic><tp:taxon-name><tp:taxon-name-part taxon-name-part-type="genus" reg="Atkinsoniella">Atkinsoniella</tp:taxon-name-part></tp:taxon-name></italic> worldwide (updated from <xref ref-type="bibr" rid="B27">Yang et al. 2017</xref>)</title><p>
              <bold><italic><tp:taxon-name><tp:taxon-name-part taxon-name-part-type="genus" reg="Atkinsoniella">Atkinsoniella</tp:taxon-name-part><tp:taxon-name-part taxon-name-part-type="species" reg="albimacula">albimacula</tp:taxon-name-part></tp:taxon-name></italic> Yang &amp; Li, 2002</bold>
            </p><p><italic><tp:taxon-name><tp:taxon-name-part taxon-name-part-type="genus" reg="Atkinsoniella">Atkinsoniella</tp:taxon-name-part><tp:taxon-name-part taxon-name-part-type="species" reg="albimacula">albimacula</tp:taxon-name-part></tp:taxon-name></italic> Yang &amp; Li, 2002a: 556.</p><p><bold>Distribution.</bold> China (Yunnan).</p><p>
              <bold><italic><tp:taxon-name><tp:taxon-name-part taxon-name-part-type="genus" reg="Atkinsoniella">Atkinsoniella</tp:taxon-name-part><tp:taxon-name-part taxon-name-part-type="species" reg="albipenna">albipenna</tp:taxon-name-part></tp:taxon-name></italic> Yang, Meng &amp; Li, 2017</bold>
            </p><p><italic><tp:taxon-name><tp:taxon-name-part taxon-name-part-type="genus" reg="Atkinsoniella">Atkinsoniella</tp:taxon-name-part><tp:taxon-name-part taxon-name-part-type="species" reg="albipenna">albipenna</tp:taxon-name-part></tp:taxon-name></italic> Yang, Meng &amp; Li, 2017: 219.</p><p><bold>Distribution.</bold> China (Guangxi, Yunnan).</p><p>
              <bold><italic><tp:taxon-name><tp:taxon-name-part taxon-name-part-type="genus" reg="Atkinsoniella">Atkinsoniella</tp:taxon-name-part><tp:taxon-name-part taxon-name-part-type="species" reg="alcmena">alcmena</tp:taxon-name-part></tp:taxon-name></italic> (Distant, 1908)</bold>
            </p><p><italic><tp:taxon-name><tp:taxon-name-part taxon-name-part-type="genus" reg="Tettigoniella">Tettigoniella</tp:taxon-name-part><tp:taxon-name-part taxon-name-part-type="species" reg="alcmena">alcmena</tp:taxon-name-part></tp:taxon-name></italic> Distant, 1908: 219.</p><p><italic><tp:taxon-name><tp:taxon-name-part taxon-name-part-type="genus" reg="Atkinsoniella">Atkinsoniella</tp:taxon-name-part><tp:taxon-name-part taxon-name-part-type="species" reg="alcmena">alcmena</tp:taxon-name-part></tp:taxon-name></italic> (Distant): Young, 1986: 96.</p><p><bold>Distribution.</bold> China (Tibet), India.</p><p>
              <bold><italic><tp:taxon-name><tp:taxon-name-part taxon-name-part-type="genus" reg="Atkinsoniella">Atkinsoniella</tp:taxon-name-part><tp:taxon-name-part taxon-name-part-type="species" reg="alternata">alternata</tp:taxon-name-part></tp:taxon-name></italic> Young, 1986</bold>
            </p><p><italic><tp:taxon-name><tp:taxon-name-part taxon-name-part-type="genus" reg="Atkinsoniella">Atkinsoniella</tp:taxon-name-part><tp:taxon-name-part taxon-name-part-type="species" reg="alternata">alternata</tp:taxon-name-part></tp:taxon-name></italic> Young, 1986: 100.</p><p><bold>Distribution.</bold> China (Guizhou, Taiwan, Yunnan).</p><p>
              <bold><italic><tp:taxon-name><tp:taxon-name-part taxon-name-part-type="genus" reg="Atkinsoniella">Atkinsoniella</tp:taxon-name-part><tp:taxon-name-part taxon-name-part-type="species" reg="angula">angula</tp:taxon-name-part></tp:taxon-name></italic> Kuoh, 1992</bold>
            </p><p><italic><tp:taxon-name><tp:taxon-name-part taxon-name-part-type="genus" reg="Atkinsoniella">Atkinsoniella</tp:taxon-name-part><tp:taxon-name-part taxon-name-part-type="species" reg="angula">angula</tp:taxon-name-part></tp:taxon-name></italic> Kuoh, 1992: 126.</p><p><bold>Distribution.</bold> China (Gansu, Yunnan).</p><p>
              <bold><italic><tp:taxon-name><tp:taxon-name-part taxon-name-part-type="genus" reg="Atkinsoniella">Atkinsoniella</tp:taxon-name-part><tp:taxon-name-part taxon-name-part-type="species" reg="anabella">anabella</tp:taxon-name-part></tp:taxon-name></italic> Young, 1986</bold>
            </p><p><italic><tp:taxon-name><tp:taxon-name-part taxon-name-part-type="genus" reg="Atkinsoniella">Atkinsoniella</tp:taxon-name-part><tp:taxon-name-part taxon-name-part-type="species" reg="anabella">anabella</tp:taxon-name-part></tp:taxon-name></italic> Young, 1986: 107.</p><p><bold>Distribution.</bold> Bhutan, India, Nepal.</p><p>
              <bold><italic><tp:taxon-name><tp:taxon-name-part taxon-name-part-type="genus" reg="Atkinsoniella">Atkinsoniella</tp:taxon-name-part><tp:taxon-name-part taxon-name-part-type="species" reg="atrata">atrata</tp:taxon-name-part></tp:taxon-name></italic> Yang, Meng &amp; Li, 2017</bold>
            </p><p><italic><tp:taxon-name><tp:taxon-name-part taxon-name-part-type="genus" reg="Atkinsoniella">Atkinsoniella</tp:taxon-name-part><tp:taxon-name-part taxon-name-part-type="species" reg="atrata">atrata</tp:taxon-name-part></tp:taxon-name></italic> Yang, Meng &amp; Li, 2017: 207.</p><p><bold>Distribution.</bold> China (Yunnan).</p><p>
              <bold><italic><tp:taxon-name><tp:taxon-name-part taxon-name-part-type="genus" reg="Atkinsoniella">Atkinsoniella</tp:taxon-name-part><tp:taxon-name-part taxon-name-part-type="species" reg="atronotata">atronotata</tp:taxon-name-part></tp:taxon-name></italic> (Distant, 1918)</bold>
            </p><p><italic><tp:taxon-name><tp:taxon-name-part taxon-name-part-type="genus" reg="Kolla">Kolla</tp:taxon-name-part><tp:taxon-name-part taxon-name-part-type="species" reg="atronotata">atronotata</tp:taxon-name-part></tp:taxon-name></italic> Distant, 1918: 10.</p><p><italic><tp:taxon-name><tp:taxon-name-part taxon-name-part-type="genus" reg="Atkinsoniella">Atkinsoniella</tp:taxon-name-part><tp:taxon-name-part taxon-name-part-type="species" reg="atronotata">atronotata</tp:taxon-name-part></tp:taxon-name></italic> (Distant): Young, 1986: 96.</p><p><bold>Distribution.</bold> India.</p><p>
              <bold><italic><tp:taxon-name><tp:taxon-name-part taxon-name-part-type="genus" reg="Atkinsoniella">Atkinsoniella</tp:taxon-name-part><tp:taxon-name-part taxon-name-part-type="species" reg="aurantiaca">aurantiaca</tp:taxon-name-part></tp:taxon-name></italic> Cai &amp; Kuoh, 1995</bold>
            </p><p><italic><tp:taxon-name><tp:taxon-name-part taxon-name-part-type="genus" reg="Atkinsoniella">Atkinsoniella</tp:taxon-name-part><tp:taxon-name-part taxon-name-part-type="species" reg="aurantiaca">aurantiaca</tp:taxon-name-part></tp:taxon-name></italic> Cai &amp; Kuoh, 1995: 89.</p><p><bold>Distribution.</bold> China (Guizhou, Hubei, Jiangxi, Yunnan, Zhejiang).</p><p>
              <bold><italic><tp:taxon-name><tp:taxon-name-part taxon-name-part-type="genus" reg="Atkinsoniella">Atkinsoniella</tp:taxon-name-part><tp:taxon-name-part taxon-name-part-type="species" reg="beaka">beaka</tp:taxon-name-part></tp:taxon-name></italic> Yang, Meng &amp; Li, 2017</bold>
            </p><p><italic><tp:taxon-name><tp:taxon-name-part taxon-name-part-type="genus" reg="Atkinsoniella">Atkinsoniella</tp:taxon-name-part><tp:taxon-name-part taxon-name-part-type="species" reg="beaka">beaka</tp:taxon-name-part></tp:taxon-name></italic> Yang, Meng &amp; Li, 2017: 218.</p><p><bold>Distribution.</bold> China (Yunnan).</p><p>
              <bold><italic><tp:taxon-name><tp:taxon-name-part taxon-name-part-type="genus" reg="Atkinsoniella">Atkinsoniella</tp:taxon-name-part><tp:taxon-name-part taxon-name-part-type="species" reg="bella">bella</tp:taxon-name-part></tp:taxon-name></italic> (Walker, 1851)</bold>
            </p><p><italic><tp:taxon-name><tp:taxon-name-part taxon-name-part-type="genus" reg="Tettigonia">Tettigonia</tp:taxon-name-part><tp:taxon-name-part taxon-name-part-type="species" reg="bella">bella</tp:taxon-name-part></tp:taxon-name></italic> Walker, 1851: 778.</p><p><italic><tp:taxon-name><tp:taxon-name-part taxon-name-part-type="genus" reg="Atkinsoniella">Atkinsoniella</tp:taxon-name-part><tp:taxon-name-part taxon-name-part-type="species" reg="bella">bella</tp:taxon-name-part></tp:taxon-name></italic> (Walker): Young, 1986: 96.</p><p><bold>Distribution.</bold> India, Nepal.</p><p>
              <bold><italic><tp:taxon-name><tp:taxon-name-part taxon-name-part-type="genus" reg="Atkinsoniella">Atkinsoniella</tp:taxon-name-part><tp:taxon-name-part taxon-name-part-type="species" reg="biundulata">biundulata</tp:taxon-name-part></tp:taxon-name></italic> Meng, Yang &amp; Ni, 2010</bold>
            </p><p><italic><tp:taxon-name><tp:taxon-name-part taxon-name-part-type="genus" reg="Atkinsoniella">Atkinsoniella</tp:taxon-name-part><tp:taxon-name-part taxon-name-part-type="species" reg="biundulata">biundulata</tp:taxon-name-part></tp:taxon-name></italic> Meng, Yang &amp; Ni, 2010: 42.</p><p><bold>Distribution.</bold> China (Yunnan).</p><p>
              <bold><italic><tp:taxon-name><tp:taxon-name-part taxon-name-part-type="genus" reg="Atkinsoniella">Atkinsoniella</tp:taxon-name-part><tp:taxon-name-part taxon-name-part-type="species" reg="bowa">bowa</tp:taxon-name-part></tp:taxon-name></italic> Yang, Meng &amp; Li, 2017</bold>
            </p><p><italic><tp:taxon-name><tp:taxon-name-part taxon-name-part-type="genus" reg="Atkinsoniella">Atkinsoniella</tp:taxon-name-part><tp:taxon-name-part taxon-name-part-type="species" reg="bowa">bowa</tp:taxon-name-part></tp:taxon-name></italic> Yang, Meng &amp; Li, 2017: 206.</p><p><bold>Distribution.</bold> China (Yunnan).</p><p>
              <bold><italic><tp:taxon-name><tp:taxon-name-part taxon-name-part-type="genus" reg="Atkinsoniella">Atkinsoniella</tp:taxon-name-part><tp:taxon-name-part taxon-name-part-type="species" reg="brevistyla">brevistyla</tp:taxon-name-part></tp:taxon-name></italic> Yang &amp; Li, 2004</bold>
            </p><p><italic><tp:taxon-name><tp:taxon-name-part taxon-name-part-type="genus" reg="Atkinsoniella">Atkinsoniella</tp:taxon-name-part><tp:taxon-name-part taxon-name-part-type="species" reg="brevistyla">brevistyla</tp:taxon-name-part></tp:taxon-name></italic> Yang &amp; Li, 2004: 757.</p><p><bold>Distribution.</bold> China (Tibet, Yunnan).</p><p>
              <bold><italic><tp:taxon-name><tp:taxon-name-part taxon-name-part-type="genus" reg="Atkinsoniella">Atkinsoniella</tp:taxon-name-part><tp:taxon-name-part taxon-name-part-type="species" reg="changae">changae</tp:taxon-name-part></tp:taxon-name></italic> Yang, Meng &amp; Li, 2017</bold>
            </p><p><italic><tp:taxon-name><tp:taxon-name-part taxon-name-part-type="genus" reg="Atkinsoniella">Atkinsoniella</tp:taxon-name-part><tp:taxon-name-part taxon-name-part-type="species" reg="changae">changae</tp:taxon-name-part></tp:taxon-name></italic> Yang, Meng &amp; Li, 2017: 240.</p><p><bold>Distribution.</bold> China (Yunnan).</p><p>
              <bold><italic><tp:taxon-name><tp:taxon-name-part taxon-name-part-type="genus" reg="Atkinsoniella">Atkinsoniella</tp:taxon-name-part><tp:taxon-name-part taxon-name-part-type="species" reg="contrariuscula">contrariuscula</tp:taxon-name-part></tp:taxon-name></italic> (Jacobi, 1944)</bold>
            </p><p><italic><tp:taxon-name><tp:taxon-name-part taxon-name-part-type="genus" reg="Cicadella">Cicadella</tp:taxon-name-part><tp:taxon-name-part taxon-name-part-type="species" reg="contrariuscula">contrariuscula</tp:taxon-name-part></tp:taxon-name></italic> Jacobi, 1944: 44.</p><p><italic><tp:taxon-name><tp:taxon-name-part taxon-name-part-type="genus" reg="Atkinsoniella">Atkinsoniella</tp:taxon-name-part><tp:taxon-name-part taxon-name-part-type="species" reg="contrariuscula">contrariuscula</tp:taxon-name-part></tp:taxon-name></italic> (Jacobi): Young, 1986: 97.</p><p><italic><tp:taxon-name><tp:taxon-name-part taxon-name-part-type="genus" reg="Atkinsoniella">Atkinsoniella</tp:taxon-name-part><tp:taxon-name-part taxon-name-part-type="species" reg="furcata">furcata</tp:taxon-name-part></tp:taxon-name></italic> Zhang &amp; Kuoh, 1993: 15.</p><p><bold>Distribution.</bold> China (Anhui, Fujian, Guangdong, Guangxi, Guizhou, Sichuan).</p><p>
              <bold><italic><tp:taxon-name><tp:taxon-name-part taxon-name-part-type="genus" reg="Atkinsoniella">Atkinsoniella</tp:taxon-name-part><tp:taxon-name-part taxon-name-part-type="species" reg="curvata">curvata</tp:taxon-name-part></tp:taxon-name></italic> Zhang &amp; Kuoh, 1993</bold>
            </p><p><italic><tp:taxon-name><tp:taxon-name-part taxon-name-part-type="genus" reg="Atkinsoniella">Atkinsoniella</tp:taxon-name-part><tp:taxon-name-part taxon-name-part-type="species" reg="curvata">curvata</tp:taxon-name-part></tp:taxon-name></italic> Zhang &amp; Kuoh, 1993: 13.</p><p><bold>Distribution.</bold> China (Tibet, Yunnan).</p><p>
              <bold><italic><tp:taxon-name><tp:taxon-name-part taxon-name-part-type="genus" reg="Atkinsoniella">Atkinsoniella</tp:taxon-name-part><tp:taxon-name-part taxon-name-part-type="species" reg="cuspidata">cuspidata</tp:taxon-name-part></tp:taxon-name></italic> Meng, Yang &amp; Ni, 2010</bold>
            </p><p><italic><tp:taxon-name><tp:taxon-name-part taxon-name-part-type="genus" reg="Atkinsoniella">Atkinsoniella</tp:taxon-name-part><tp:taxon-name-part taxon-name-part-type="species" reg="cuspidata">cuspidata</tp:taxon-name-part></tp:taxon-name></italic> Meng, Yang &amp; Ni, 2010: 45.</p><p><bold>Distribution.</bold> China (Yunnan).</p><p>
              <bold><italic><tp:taxon-name><tp:taxon-name-part taxon-name-part-type="genus" reg="Atkinsoniella">Atkinsoniella</tp:taxon-name-part><tp:taxon-name-part taxon-name-part-type="species" reg="cyclops">cyclops</tp:taxon-name-part></tp:taxon-name></italic> (Melichar, 1914)</bold>
            </p><p><italic><tp:taxon-name><tp:taxon-name-part taxon-name-part-type="genus" reg="Tettigoniella">Tettigoniella</tp:taxon-name-part><tp:taxon-name-part taxon-name-part-type="species" reg="cyclops">cyclops</tp:taxon-name-part></tp:taxon-name></italic> Melichar, 1914: 127.</p><p><italic><tp:taxon-name><tp:taxon-name-part taxon-name-part-type="genus" reg="Atkinsoniella">Atkinsoniella</tp:taxon-name-part><tp:taxon-name-part taxon-name-part-type="species" reg="cyclops">cyclops</tp:taxon-name-part></tp:taxon-name></italic> (Melichar): Young, 1986: 97.</p><p><bold>Distribution.</bold> China (Hainan, Yunnan), Indonesia, Nepal.</p><p>
              <bold><italic><tp:taxon-name><tp:taxon-name-part taxon-name-part-type="genus" reg="Atkinsoniella">Atkinsoniella</tp:taxon-name-part><tp:taxon-name-part taxon-name-part-type="species" reg="dactylia">dactylia</tp:taxon-name-part></tp:taxon-name></italic> Yang &amp; Li, 2000</bold>
            </p><p><italic><tp:taxon-name><tp:taxon-name-part taxon-name-part-type="genus" reg="Atkinsoniella">Atkinsoniella</tp:taxon-name-part><tp:taxon-name-part taxon-name-part-type="species" reg="dactylia">dactylia</tp:taxon-name-part></tp:taxon-name></italic> Yang &amp; Li, 2000: 410.</p><p><italic><tp:taxon-name><tp:taxon-name-part taxon-name-part-type="genus" reg="Atkinsoniella">Atkinsoniella</tp:taxon-name-part><tp:taxon-name-part taxon-name-part-type="species" reg="trinotata">trinotata</tp:taxon-name-part></tp:taxon-name></italic> Cai &amp; He, 2002: 147.</p><p><bold>Distribution.</bold> China (Fujian, Guangdong, Guangxi, Guizhou, Hainan, Jiangxi, Yunnan).</p><p>
              <bold><italic><tp:taxon-name><tp:taxon-name-part taxon-name-part-type="genus" reg="Atkinsoniella">Atkinsoniella</tp:taxon-name-part><tp:taxon-name-part taxon-name-part-type="species" reg="decisa">decisa</tp:taxon-name-part></tp:taxon-name></italic> Distant, 1908</bold>
            </p><p><italic><tp:taxon-name><tp:taxon-name-part taxon-name-part-type="genus" reg="Atkinsoniella">Atkinsoniella</tp:taxon-name-part><tp:taxon-name-part taxon-name-part-type="species" reg="decisa">decisa</tp:taxon-name-part></tp:taxon-name></italic> Distant, 1908: 236.</p><p><bold>Distribution.</bold> India.</p><p>
              <bold><italic><tp:taxon-name><tp:taxon-name-part taxon-name-part-type="genus" reg="Atkinsoniella">Atkinsoniella</tp:taxon-name-part><tp:taxon-name-part taxon-name-part-type="species" reg="divaricata">divaricata</tp:taxon-name-part></tp:taxon-name></italic> Yang, Meng &amp; Li, 2017</bold>
            </p><p><italic><tp:taxon-name><tp:taxon-name-part taxon-name-part-type="genus" reg="Atkinsoniella">Atkinsoniella</tp:taxon-name-part><tp:taxon-name-part taxon-name-part-type="species" reg="divaricata">divaricata</tp:taxon-name-part></tp:taxon-name></italic> Yang, Meng &amp; Li, 2017: 205.</p><p><bold>Distribution.</bold> China (Guangdong, Guangxi, Guizhou).</p><p>
              <bold><italic><tp:taxon-name><tp:taxon-name-part taxon-name-part-type="genus" reg="Atkinsoniella">Atkinsoniella</tp:taxon-name-part><tp:taxon-name-part taxon-name-part-type="species" reg="dormana">dormana</tp:taxon-name-part></tp:taxon-name></italic> Li, 1992</bold>
            </p><p><italic><tp:taxon-name><tp:taxon-name-part taxon-name-part-type="genus" reg="Atkinsoniella">Atkinsoniella</tp:taxon-name-part><tp:taxon-name-part taxon-name-part-type="species" reg="dormana">dormana</tp:taxon-name-part></tp:taxon-name></italic> Li, 1992: 345.</p><p><bold>Distribution.</bold> China (Chongqing, Fujian, Guizhou, Hubei, Jiangxi, Sichuan, Shaanxi, Yunnan).</p><p>
              <bold><italic><tp:taxon-name><tp:taxon-name-part taxon-name-part-type="genus" reg="Atkinsoniella">Atkinsoniella</tp:taxon-name-part><tp:taxon-name-part taxon-name-part-type="species" reg="dubia">dubia</tp:taxon-name-part></tp:taxon-name></italic> Young, 1986</bold>
            </p><p><italic><tp:taxon-name><tp:taxon-name-part taxon-name-part-type="genus" reg="Atkinsoniella">Atkinsoniella</tp:taxon-name-part><tp:taxon-name-part taxon-name-part-type="species" reg="dubia">dubia</tp:taxon-name-part></tp:taxon-name></italic> Young, 1986: 104.</p><p><bold>Distribution.</bold> China (Tibet), Bhutan.</p><p>
              <bold><italic><tp:taxon-name><tp:taxon-name-part taxon-name-part-type="genus" reg="Atkinsoniella">Atkinsoniella</tp:taxon-name-part><tp:taxon-name-part taxon-name-part-type="species" reg="duna">duna</tp:taxon-name-part></tp:taxon-name></italic> Yang, Meng &amp; Li, 2017</bold>
            </p><p><italic><tp:taxon-name><tp:taxon-name-part taxon-name-part-type="genus" reg="Atkinsoniella">Atkinsoniella</tp:taxon-name-part><tp:taxon-name-part taxon-name-part-type="species" reg="duna">duna</tp:taxon-name-part></tp:taxon-name></italic> Yang, Meng &amp; Li, 2017: 236.</p><p><bold>Distribution.</bold> China (Guizhou, Yunnan).</p><p>
              <bold><italic><tp:taxon-name><tp:taxon-name-part taxon-name-part-type="genus" reg="Atkinsoniella">Atkinsoniella</tp:taxon-name-part><tp:taxon-name-part taxon-name-part-type="species" reg="expanda">expanda</tp:taxon-name-part></tp:taxon-name></italic> Yang, Meng &amp; Li, 2017</bold>
            </p><p><italic><tp:taxon-name><tp:taxon-name-part taxon-name-part-type="genus" reg="Atkinsoniella">Atkinsoniella</tp:taxon-name-part><tp:taxon-name-part taxon-name-part-type="species" reg="expanda">expanda</tp:taxon-name-part></tp:taxon-name></italic> Yang, Meng &amp; Li, 2017: 214.</p><p><bold>Distribution.</bold> China (Yunnan).</p><p>
              <bold><italic><tp:taxon-name><tp:taxon-name-part taxon-name-part-type="genus" reg="Atkinsoniella">Atkinsoniella</tp:taxon-name-part><tp:taxon-name-part taxon-name-part-type="species" reg="fishtaila">fishtaila</tp:taxon-name-part></tp:taxon-name></italic> Yang, Meng &amp; Li, 2017</bold>
            </p><p><italic><tp:taxon-name><tp:taxon-name-part taxon-name-part-type="genus" reg="Atkinsoniella">Atkinsoniella</tp:taxon-name-part><tp:taxon-name-part taxon-name-part-type="species" reg="fishtaila">fishtaila</tp:taxon-name-part></tp:taxon-name></italic> Yang, Meng &amp; Li, 2017: 221.</p><p><bold>Distribution.</bold> China (Hubei).</p><p>
              <bold><italic><tp:taxon-name><tp:taxon-name-part taxon-name-part-type="genus" reg="Atkinsoniella">Atkinsoniella</tp:taxon-name-part><tp:taxon-name-part taxon-name-part-type="species" reg="fistular">fistular</tp:taxon-name-part></tp:taxon-name></italic> Naveed &amp; Zhang, 2018</bold>
            </p><p><italic><tp:taxon-name><tp:taxon-name-part taxon-name-part-type="genus" reg="Atkinsoniella">Atkinsoniella</tp:taxon-name-part><tp:taxon-name-part taxon-name-part-type="species" reg="fistular">fistular</tp:taxon-name-part></tp:taxon-name></italic> Naveed &amp; Zhang, 2018: 286.</p><p><bold>Distribution.</bold> Pakistan.</p><p>
              <bold><italic><tp:taxon-name><tp:taxon-name-part taxon-name-part-type="genus" reg="Atkinsoniella">Atkinsoniella</tp:taxon-name-part><tp:taxon-name-part taxon-name-part-type="species" reg="flavilega">flavilega</tp:taxon-name-part></tp:taxon-name></italic> Yang, Meng &amp; Li, 2017</bold>
            </p><p><italic><tp:taxon-name><tp:taxon-name-part taxon-name-part-type="genus" reg="Atkinsoniella">Atkinsoniella</tp:taxon-name-part><tp:taxon-name-part taxon-name-part-type="species" reg="flavilega">flavilega</tp:taxon-name-part></tp:taxon-name></italic> Yang, Meng &amp; Li, 2017: 242.</p><p><bold>Distribution.</bold> China (Yunnan).</p><p>
              <bold><italic><tp:taxon-name><tp:taxon-name-part taxon-name-part-type="genus" reg="Atkinsoniella">Atkinsoniella</tp:taxon-name-part><tp:taxon-name-part taxon-name-part-type="species" reg="flavipenna">flavipenna</tp:taxon-name-part></tp:taxon-name></italic> Li &amp; Wang, 1992</bold>
            </p><p><italic><tp:taxon-name><tp:taxon-name-part taxon-name-part-type="genus" reg="Atkinsoniella">Atkinsoniella</tp:taxon-name-part><tp:taxon-name-part taxon-name-part-type="species" reg="flavipenna">flavipenna</tp:taxon-name-part></tp:taxon-name></italic> Li &amp; Wang, 1992: 95.</p><p><bold>Distribution.</bold> China (Fujian, Hubei, Hunan, Guangdong, Guangxi, Guizhou, Sichuan).</p><p>
              <bold><italic><tp:taxon-name><tp:taxon-name-part taxon-name-part-type="genus" reg="Atkinsoniella">Atkinsoniella</tp:taxon-name-part><tp:taxon-name-part taxon-name-part-type="species" reg="flexa">flexa</tp:taxon-name-part></tp:taxon-name></italic> Kuoh, 1992</bold>
            </p><p><italic><tp:taxon-name><tp:taxon-name-part taxon-name-part-type="genus" reg="Atkinsoniella">Atkinsoniella</tp:taxon-name-part><tp:taxon-name-part taxon-name-part-type="species" reg="flexa">flexa</tp:taxon-name-part></tp:taxon-name></italic> Kuoh, 1992: 127.</p><p><bold>Distribution.</bold> China (Yunnan).</p><p>
              <bold><italic><tp:taxon-name><tp:taxon-name-part taxon-name-part-type="genus" reg="Atkinsoniella">Atkinsoniella</tp:taxon-name-part><tp:taxon-name-part taxon-name-part-type="species" reg="furipygofera">furipygofera</tp:taxon-name-part></tp:taxon-name></italic> Yang &amp; Meng, 2011</bold>
            </p><p><italic><tp:taxon-name><tp:taxon-name-part taxon-name-part-type="genus" reg="Atkinsoniella">Atkinsoniella</tp:taxon-name-part><tp:taxon-name-part taxon-name-part-type="species" reg="furipygofera">furipygofera</tp:taxon-name-part></tp:taxon-name></italic> Yang &amp; Meng in Yang, Meng &amp; Li, 2011: 765.</p><p><bold>Distribution.</bold> China (Yunnan).</p><p>
              <bold><italic><tp:taxon-name><tp:taxon-name-part taxon-name-part-type="genus" reg="Atkinsoniella">Atkinsoniella</tp:taxon-name-part><tp:taxon-name-part taxon-name-part-type="species" reg="fuscopenna">fuscopenna</tp:taxon-name-part></tp:taxon-name></italic> Yang &amp; Li, 2004</bold>
            </p><p><italic><tp:taxon-name><tp:taxon-name-part taxon-name-part-type="genus" reg="Atkinsoniella">Atkinsoniella</tp:taxon-name-part><tp:taxon-name-part taxon-name-part-type="species" reg="fuscopenna">fuscopenna</tp:taxon-name-part></tp:taxon-name></italic> Yang &amp; Li, 2004: 756.</p><p><bold>Distribution.</bold> China (Tibet).</p><p>
              <bold><italic><tp:taxon-name><tp:taxon-name-part taxon-name-part-type="genus" reg="Atkinsoniella">Atkinsoniella</tp:taxon-name-part><tp:taxon-name-part taxon-name-part-type="species" reg="goosenecka">goosenecka</tp:taxon-name-part></tp:taxon-name></italic> Yang, Meng &amp; Li, 2017</bold>
            </p><p><italic><tp:taxon-name><tp:taxon-name-part taxon-name-part-type="genus" reg="Atkinsoniella">Atkinsoniella</tp:taxon-name-part><tp:taxon-name-part taxon-name-part-type="species" reg="goosenecka">goosenecka</tp:taxon-name-part></tp:taxon-name></italic> Yang, Meng &amp; Li, 2017: 222.</p><p><bold>Distribution.</bold> China (Chongqing, Sichuan).</p><p>
              <bold><italic><tp:taxon-name><tp:taxon-name-part taxon-name-part-type="genus" reg="Atkinsoniella">Atkinsoniella</tp:taxon-name-part><tp:taxon-name-part taxon-name-part-type="species" reg="grahami">grahami</tp:taxon-name-part></tp:taxon-name></italic> Young, 1986</bold>
            </p><p><italic><tp:taxon-name><tp:taxon-name-part taxon-name-part-type="genus" reg="Atkinsoniella">Atkinsoniella</tp:taxon-name-part><tp:taxon-name-part taxon-name-part-type="species" reg="grahami">grahami</tp:taxon-name-part></tp:taxon-name></italic> Young, 1986: 105.</p><p><italic><tp:taxon-name><tp:taxon-name-part taxon-name-part-type="genus" reg="Atkinsoniella">Atkinsoniella</tp:taxon-name-part><tp:taxon-name-part taxon-name-part-type="species" reg="nigroscuta">nigroscuta</tp:taxon-name-part></tp:taxon-name></italic> Zhang &amp; Kuoh, 1993: 11.</p><p><italic><tp:taxon-name><tp:taxon-name-part taxon-name-part-type="genus" reg="Atkinsoniella">Atkinsoniella</tp:taxon-name-part><tp:taxon-name-part taxon-name-part-type="species" reg="furcula">furcula</tp:taxon-name-part></tp:taxon-name></italic> Yang &amp; Li, 2002b: 40.</p><p><bold>Distribution.</bold> China (Chongqing, Gansu, Guangdong, Guizhou, Hainan, Henan, Hubei, Hunan, Shaanxi, Sichuan, Yunnan).</p><p>
              <bold><italic><tp:taxon-name><tp:taxon-name-part taxon-name-part-type="genus" reg="Atkinsoniella">Atkinsoniella</tp:taxon-name-part><tp:taxon-name-part taxon-name-part-type="species" reg="gregalis">gregalis</tp:taxon-name-part></tp:taxon-name></italic> (Distant, 1908)</bold>
            </p><p><italic><tp:taxon-name><tp:taxon-name-part taxon-name-part-type="genus" reg="Kolla">Kolla</tp:taxon-name-part><tp:taxon-name-part taxon-name-part-type="species" reg="gregalis">gregalis</tp:taxon-name-part></tp:taxon-name></italic> Distant, 1908: 226.</p><p><italic><tp:taxon-name><tp:taxon-name-part taxon-name-part-type="genus" reg="Atkinsoniella">Atkinsoniella</tp:taxon-name-part><tp:taxon-name-part taxon-name-part-type="species" reg="gregalis">gregalis</tp:taxon-name-part></tp:taxon-name></italic> (Distant): Young, 1986: 97.</p><p><bold>Distribution.</bold> India, Myanmar.</p><p>
              <bold><italic><tp:taxon-name><tp:taxon-name-part taxon-name-part-type="genus" reg="Atkinsoniella">Atkinsoniella</tp:taxon-name-part><tp:taxon-name-part taxon-name-part-type="species" reg="guttata">guttata</tp:taxon-name-part></tp:taxon-name></italic> Kuoh, 1992</bold>
            </p><p><italic><tp:taxon-name><tp:taxon-name-part taxon-name-part-type="genus" reg="Atkinsoniella">Atkinsoniella</tp:taxon-name-part><tp:taxon-name-part taxon-name-part-type="species" reg="guttata">guttata</tp:taxon-name-part></tp:taxon-name></italic> Kuoh, 1992: 125.</p><p><bold>Distribution.</bold> China (Yunnan, Tibet).</p><p>
              <bold><italic><tp:taxon-name><tp:taxon-name-part taxon-name-part-type="genus" reg="Atkinsoniella">Atkinsoniella</tp:taxon-name-part><tp:taxon-name-part taxon-name-part-type="species" reg="heae">heae</tp:taxon-name-part></tp:taxon-name></italic> Yang, Meng &amp; Li, 2017</bold>
            </p><p><italic><tp:taxon-name><tp:taxon-name-part taxon-name-part-type="genus" reg="Atkinsoniella">Atkinsoniella</tp:taxon-name-part><tp:taxon-name-part taxon-name-part-type="species" reg="heae">heae</tp:taxon-name-part></tp:taxon-name></italic> Yang, Meng &amp; Li, 2017: 238.</p><p><bold>Distribution.</bold> China (Tibet).</p><p>
              <bold><italic><tp:taxon-name><tp:taxon-name-part taxon-name-part-type="genus" reg="Atkinsoniella">Atkinsoniella</tp:taxon-name-part><tp:taxon-name-part taxon-name-part-type="species" reg="heiyuana">heiyuana</tp:taxon-name-part></tp:taxon-name></italic> Li, 1992</bold>
            </p><p><italic><tp:taxon-name><tp:taxon-name-part taxon-name-part-type="genus" reg="Atkinsoniella">Atkinsoniella</tp:taxon-name-part><tp:taxon-name-part taxon-name-part-type="species" reg="heiyuana">heiyuana</tp:taxon-name-part></tp:taxon-name></italic> Li, 1992: 348.</p><p><italic><tp:taxon-name><tp:taxon-name-part taxon-name-part-type="genus" reg="Atkinsoniella">Atkinsoniella</tp:taxon-name-part><tp:taxon-name-part taxon-name-part-type="species" reg="rubra">rubra</tp:taxon-name-part></tp:taxon-name></italic> Kuoh &amp; Cai in Cai &amp; Kuoh, 1994: 14.</p><p><bold>Distribution.</bold> China (Chongqing, Gansu, Fujian, Guangdong, Guangxi, Guizhou, Hainan, Hubei, Hunan, Jiangxi, Shaanxi, Sichuan, Tibet, Yunnan), Vietnam.</p><p>
              <bold><italic><tp:taxon-name><tp:taxon-name-part taxon-name-part-type="genus" reg="Atkinsoniella">Atkinsoniella</tp:taxon-name-part><tp:taxon-name-part taxon-name-part-type="species" reg="huangi">huangi</tp:taxon-name-part></tp:taxon-name></italic> Yang &amp; Zhang, 2000</bold>
            </p><p><italic><tp:taxon-name><tp:taxon-name-part taxon-name-part-type="genus" reg="Atkinsoniella">Atkinsoniella</tp:taxon-name-part><tp:taxon-name-part taxon-name-part-type="species" reg="huangi">huangi</tp:taxon-name-part></tp:taxon-name></italic> Yang &amp; Zhang, 2000: 187.</p><p><bold>Distribution.</bold> China (Guizhou, Sichuan, Yunnan).</p><p>
              <bold><italic><tp:taxon-name><tp:taxon-name-part taxon-name-part-type="genus" reg="Atkinsoniella">Atkinsoniella</tp:taxon-name-part><tp:taxon-name-part taxon-name-part-type="species" reg="hupehna">hupehna</tp:taxon-name-part></tp:taxon-name></italic> Young, 1986</bold>
            </p><p><italic><tp:taxon-name><tp:taxon-name-part taxon-name-part-type="genus" reg="Atkinsoniella">Atkinsoniella</tp:taxon-name-part><tp:taxon-name-part taxon-name-part-type="species" reg="hupehna">hupehna</tp:taxon-name-part></tp:taxon-name></italic> Young, 1986: 118.</p><p><italic><tp:taxon-name><tp:taxon-name-part taxon-name-part-type="genus" reg="Atkinsoniella">Atkinsoniella</tp:taxon-name-part><tp:taxon-name-part taxon-name-part-type="species" reg="obliqua">obliqua</tp:taxon-name-part></tp:taxon-name></italic> Zhang &amp; Kuoh, 1993: 14.</p><p><bold>Distribution.</bold> China (Chongqing, Fujian, Guangxi, Guizhou, Hubei, Jiangxi, Shaanxi, Zhejiang).</p><p>
              <bold><italic><tp:taxon-name><tp:taxon-name-part taxon-name-part-type="genus" reg="Atkinsoniella">Atkinsoniella</tp:taxon-name-part><tp:taxon-name-part taxon-name-part-type="species" reg="insignata">insignata</tp:taxon-name-part></tp:taxon-name></italic> (Haupt, 1924)</bold>
            </p><p><italic><tp:taxon-name><tp:taxon-name-part taxon-name-part-type="genus" reg="Tettigonia">Tettigonia</tp:taxon-name-part><tp:taxon-name-part taxon-name-part-type="species" reg="trilineata">trilineata</tp:taxon-name-part></tp:taxon-name></italic> Melichar, 1902: 132.</p><p><italic><tp:taxon-name><tp:taxon-name-part taxon-name-part-type="genus" reg="Tettigoniella">Tettigoniella</tp:taxon-name-part><tp:taxon-name-part taxon-name-part-type="species" reg="trilineata">trilineata</tp:taxon-name-part><tp:taxon-name-part taxon-name-part-type="subspecies" reg="insignata">insignata</tp:taxon-name-part></tp:taxon-name></italic> Haupt, 1924: 306.</p><p><italic><tp:taxon-name><tp:taxon-name-part taxon-name-part-type="genus" reg="Tettigella">Tettigella</tp:taxon-name-part><tp:taxon-name-part taxon-name-part-type="species" reg="chinensis">chinensis</tp:taxon-name-part></tp:taxon-name></italic> Metcalf, 1955: 264.</p><p><italic><tp:taxon-name><tp:taxon-name-part taxon-name-part-type="genus" reg="Atkinsoniella">Atkinsoniella</tp:taxon-name-part><tp:taxon-name-part taxon-name-part-type="species" reg="insignata">insignata</tp:taxon-name-part></tp:taxon-name></italic> (Haupt): Young, 1986: 97.</p><p><italic><tp:taxon-name><tp:taxon-name-part taxon-name-part-type="genus" reg="Atkinsoniella">Atkinsoniella</tp:taxon-name-part><tp:taxon-name-part taxon-name-part-type="species" reg="longinotata">longinotata</tp:taxon-name-part></tp:taxon-name></italic> Kuoh, 1992: 124.</p><p><bold>Distribution.</bold> China (Hubei, Qinghai, Sichuan, Yunnan).</p><p>
              <bold><italic><tp:taxon-name><tp:taxon-name-part taxon-name-part-type="genus" reg="Atkinsoniella">Atkinsoniella</tp:taxon-name-part><tp:taxon-name-part taxon-name-part-type="species" reg="javana">javana</tp:taxon-name-part></tp:taxon-name></italic> (Melichar, 1914)</bold>
            </p><p><italic><tp:taxon-name><tp:taxon-name-part taxon-name-part-type="genus" reg="Kolla">Kolla</tp:taxon-name-part><tp:taxon-name-part taxon-name-part-type="species" reg="javana">javana</tp:taxon-name-part></tp:taxon-name></italic> Melichar, 1914: 124.</p><p><italic><tp:taxon-name><tp:taxon-name-part taxon-name-part-type="genus" reg="Atkinsoniella">Atkinsoniella</tp:taxon-name-part><tp:taxon-name-part taxon-name-part-type="species" reg="javana">javana</tp:taxon-name-part></tp:taxon-name></italic> (Melichar): Young, 1986: 97.</p><p><bold>Distribution.</bold> Indonesia.</p><p>
              <bold><italic><tp:taxon-name><tp:taxon-name-part taxon-name-part-type="genus" reg="Atkinsoniella">Atkinsoniella</tp:taxon-name-part><tp:taxon-name-part taxon-name-part-type="species" reg="jini">jini</tp:taxon-name-part></tp:taxon-name></italic> Yang, Meng &amp; Li, 2017</bold>
            </p><p><italic><tp:taxon-name><tp:taxon-name-part taxon-name-part-type="genus" reg="Atkinsoniella">Atkinsoniella</tp:taxon-name-part><tp:taxon-name-part taxon-name-part-type="species" reg="jini">jini</tp:taxon-name-part></tp:taxon-name></italic> Yang, Meng &amp; Li, 2017: 199.</p><p><bold>Distribution.</bold> China (Tibet).</p><p>
              <bold><italic><tp:taxon-name><tp:taxon-name-part taxon-name-part-type="genus" reg="Atkinsoniella">Atkinsoniella</tp:taxon-name-part><tp:taxon-name-part taxon-name-part-type="species" reg="latior">latior</tp:taxon-name-part></tp:taxon-name></italic> Young, 1986</bold>
            </p><p><italic><tp:taxon-name><tp:taxon-name-part taxon-name-part-type="genus" reg="Atkinsoniella">Atkinsoniella</tp:taxon-name-part><tp:taxon-name-part taxon-name-part-type="species" reg="latior">latior</tp:taxon-name-part></tp:taxon-name></italic> Young, 1986: 113.</p><p><bold>Distribution.</bold> China (Guangdong, Guangxi, Hubei, Jiangxi).</p><p>
              <bold><italic><tp:taxon-name><tp:taxon-name-part taxon-name-part-type="genus" reg="Atkinsoniella">Atkinsoniella</tp:taxon-name-part><tp:taxon-name-part taxon-name-part-type="species" reg="lii">lii</tp:taxon-name-part></tp:taxon-name></italic> Yang &amp; Zhang, 2000</bold>
            </p><p><italic><tp:taxon-name><tp:taxon-name-part taxon-name-part-type="genus" reg="Atkinsoniella">Atkinsoniella</tp:taxon-name-part><tp:taxon-name-part taxon-name-part-type="species" reg="lii">lii</tp:taxon-name-part></tp:taxon-name></italic> Yang &amp; Zhang, 2000: 186.</p><p><bold>Distribution.</bold> China (Yunnan).</p><p>
              <bold><italic><tp:taxon-name><tp:taxon-name-part taxon-name-part-type="genus" reg="Atkinsoniella">Atkinsoniella</tp:taxon-name-part><tp:taxon-name-part taxon-name-part-type="species" reg="limba">limba</tp:taxon-name-part></tp:taxon-name></italic> Kuoh, 1991</bold>
            </p><p><italic><tp:taxon-name><tp:taxon-name-part taxon-name-part-type="genus" reg="Atkinsoniella">Atkinsoniella</tp:taxon-name-part><tp:taxon-name-part taxon-name-part-type="species" reg="limba">limba</tp:taxon-name-part></tp:taxon-name></italic> Kuoh, 1991: 20.</p><p><bold>Distribution.</bold> China (Fujian).</p><p>
              <bold><italic><tp:taxon-name><tp:taxon-name-part taxon-name-part-type="genus" reg="Atkinsoniella">Atkinsoniella</tp:taxon-name-part><tp:taxon-name-part taxon-name-part-type="species" reg="liui">liui</tp:taxon-name-part></tp:taxon-name></italic> Yang, Meng &amp; Li, 2017</bold>
            </p><p><italic><tp:taxon-name><tp:taxon-name-part taxon-name-part-type="genus" reg="Atkinsoniella">Atkinsoniella</tp:taxon-name-part><tp:taxon-name-part taxon-name-part-type="species" reg="liui">liui</tp:taxon-name-part></tp:taxon-name></italic> Yang, Meng &amp; Li, 2017: 241.</p><p><bold>Distribution.</bold> China (Tibet).</p><p>
              <bold><italic><tp:taxon-name><tp:taxon-name-part taxon-name-part-type="genus" reg="Atkinsoniella">Atkinsoniella</tp:taxon-name-part><tp:taxon-name-part taxon-name-part-type="species" reg="longa">longa</tp:taxon-name-part></tp:taxon-name></italic> Yang, Meng &amp; Li, 2017</bold>
            </p><p><italic><tp:taxon-name><tp:taxon-name-part taxon-name-part-type="genus" reg="Atkinsoniella">Atkinsoniella</tp:taxon-name-part><tp:taxon-name-part taxon-name-part-type="species" reg="longa">longa</tp:taxon-name-part></tp:taxon-name></italic> Yang, Meng &amp; Li, 2017: 212.</p><p><bold>Distribution.</bold> China (Yunnan).</p><p>
              <bold><italic><tp:taxon-name><tp:taxon-name-part taxon-name-part-type="genus" reg="Atkinsoniella">Atkinsoniella</tp:taxon-name-part><tp:taxon-name-part taxon-name-part-type="species" reg="longiaurita">longiaurita</tp:taxon-name-part></tp:taxon-name></italic> Yang, Meng &amp; Li, 2017</bold>
            </p><p><italic><tp:taxon-name><tp:taxon-name-part taxon-name-part-type="genus" reg="Atkinsoniella">Atkinsoniella</tp:taxon-name-part><tp:taxon-name-part taxon-name-part-type="species" reg="longiaurita">longiaurita</tp:taxon-name-part></tp:taxon-name></italic> Yang, Meng &amp; Li, 2017: 202.</p><p><bold>Distribution.</bold> China (Yunnan).</p><p>
              <bold><italic><tp:taxon-name><tp:taxon-name-part taxon-name-part-type="genus" reg="Atkinsoniella">Atkinsoniella</tp:taxon-name-part><tp:taxon-name-part taxon-name-part-type="species" reg="longiuscula">longiuscula</tp:taxon-name-part></tp:taxon-name></italic> Feng &amp; Zhang, 2015</bold>
            </p><p><italic><tp:taxon-name><tp:taxon-name-part taxon-name-part-type="genus" reg="Atkinsoniella">Atkinsoniella</tp:taxon-name-part><tp:taxon-name-part taxon-name-part-type="species" reg="longiuscula">longiuscula</tp:taxon-name-part></tp:taxon-name></italic> Feng &amp; Zhang, 2015: 281.</p><p><bold>Distribution.</bold> China (Sichuan, Yunnan).</p><p>
              <bold><italic><tp:taxon-name><tp:taxon-name-part taxon-name-part-type="genus" reg="Atkinsoniella">Atkinsoniella</tp:taxon-name-part><tp:taxon-name-part taxon-name-part-type="species" reg="malaisei">malaisei</tp:taxon-name-part></tp:taxon-name></italic> Young, 1986</bold>
            </p><p><italic><tp:taxon-name><tp:taxon-name-part taxon-name-part-type="genus" reg="Atkinsoniella">Atkinsoniella</tp:taxon-name-part><tp:taxon-name-part taxon-name-part-type="species" reg="malaisei">malaisei</tp:taxon-name-part></tp:taxon-name></italic> Young, 1986: 102.</p><p><bold>Distribution.</bold> China (Yunnan), Myanmar.</p><p>
              <bold><italic><tp:taxon-name><tp:taxon-name-part taxon-name-part-type="genus" reg="Atkinsoniella">Atkinsoniella</tp:taxon-name-part><tp:taxon-name-part taxon-name-part-type="species" reg="mediofasciola">mediofasciola</tp:taxon-name-part></tp:taxon-name></italic> Yang &amp; Li, 2002</bold>
            </p><p><italic><tp:taxon-name><tp:taxon-name-part taxon-name-part-type="genus" reg="Atkinsoniella">Atkinsoniella</tp:taxon-name-part><tp:taxon-name-part taxon-name-part-type="species" reg="mediofasciola">mediofasciola</tp:taxon-name-part></tp:taxon-name></italic> Yang &amp; Li, 2002b: 40.</p><p><bold>Distribution.</bold> China (Chongqing, Fujian, Guangxi, Sichuan).</p><p>
              <bold><italic><tp:taxon-name><tp:taxon-name-part taxon-name-part-type="genus" reg="Atkinsoniella">Atkinsoniella</tp:taxon-name-part><tp:taxon-name-part taxon-name-part-type="species" reg="membrana">membrana</tp:taxon-name-part></tp:taxon-name></italic> Yang, Meng &amp; Li, 2017</bold>
            </p><p><italic><tp:taxon-name><tp:taxon-name-part taxon-name-part-type="genus" reg="Atkinsoniella">Atkinsoniella</tp:taxon-name-part><tp:taxon-name-part taxon-name-part-type="species" reg="membrana">membrana</tp:taxon-name-part></tp:taxon-name></italic> Yang, Meng &amp; Li, 2017: 213.</p><p><bold>Distribution.</bold> China (Yunnan).</p><p>
              <bold><italic><tp:taxon-name><tp:taxon-name-part taxon-name-part-type="genus" reg="Atkinsoniella">Atkinsoniella</tp:taxon-name-part><tp:taxon-name-part taxon-name-part-type="species" reg="motuoensis">motuoensis</tp:taxon-name-part></tp:taxon-name></italic> Meng, Yang &amp; Ni, 2010</bold>
            </p><p><italic><tp:taxon-name><tp:taxon-name-part taxon-name-part-type="genus" reg="Atkinsoniella">Atkinsoniella</tp:taxon-name-part><tp:taxon-name-part taxon-name-part-type="species" reg="motuoensis">motuoensis</tp:taxon-name-part></tp:taxon-name></italic> Meng, Yang &amp; Ni, 2010: 47.</p><p><bold>Distribution.</bold> China (Tibet).</p><p>
              <bold><italic><tp:taxon-name><tp:taxon-name-part taxon-name-part-type="genus" reg="Atkinsoniella">Atkinsoniella</tp:taxon-name-part><tp:taxon-name-part taxon-name-part-type="species" reg="multiseta">multiseta</tp:taxon-name-part></tp:taxon-name></italic> Yang, Meng &amp; Li, 2017</bold>
            </p><p><italic><tp:taxon-name><tp:taxon-name-part taxon-name-part-type="genus" reg="Atkinsoniella">Atkinsoniella</tp:taxon-name-part><tp:taxon-name-part taxon-name-part-type="species" reg="multiseta">multiseta</tp:taxon-name-part></tp:taxon-name></italic> Yang, Meng &amp; Li, 2017: 226.</p><p><bold>Distribution.</bold> China (Yunnan).</p><p>
              <bold><italic><tp:taxon-name><tp:taxon-name-part taxon-name-part-type="genus" reg="Atkinsoniella">Atkinsoniella</tp:taxon-name-part><tp:taxon-name-part taxon-name-part-type="species" reg="mungphuensis">mungphuensis</tp:taxon-name-part></tp:taxon-name></italic> (Distant, 1908)</bold>
            </p><p><italic><tp:taxon-name><tp:taxon-name-part taxon-name-part-type="genus" reg="Kolla">Kolla</tp:taxon-name-part><tp:taxon-name-part taxon-name-part-type="species" reg="mungphuensis">mungphuensis</tp:taxon-name-part></tp:taxon-name></italic> Distant, 1908: 225.</p><p><italic><tp:taxon-name><tp:taxon-name-part taxon-name-part-type="genus" reg="Atkinsoniella">Atkinsoniella</tp:taxon-name-part><tp:taxon-name-part taxon-name-part-type="species" reg="mungphuensis">mungphuensis</tp:taxon-name-part></tp:taxon-name></italic> (Distant): Young, 1986: 97.</p><p><bold>Distribution.</bold> India, Myanmar.</p><p>
              <bold><italic><tp:taxon-name><tp:taxon-name-part taxon-name-part-type="genus" reg="Atkinsoniella">Atkinsoniella</tp:taxon-name-part><tp:taxon-name-part taxon-name-part-type="species" reg="stenopyga">stenopyga</tp:taxon-name-part></tp:taxon-name></italic> Jiang &amp; Yang, sp. nov.</bold>
            </p><p><bold>Distribution.</bold> China (Tibet).</p><p>
              <bold><italic><tp:taxon-name><tp:taxon-name-part taxon-name-part-type="genus" reg="Atkinsoniella">Atkinsoniella</tp:taxon-name-part><tp:taxon-name-part taxon-name-part-type="species" reg="nigra">nigra</tp:taxon-name-part></tp:taxon-name></italic> Kuoh &amp; Cai, 1994</bold>
            </p><p><italic><tp:taxon-name><tp:taxon-name-part taxon-name-part-type="genus" reg="Atkinsoniella">Atkinsoniella</tp:taxon-name-part><tp:taxon-name-part taxon-name-part-type="species" reg="nigra">nigra</tp:taxon-name-part></tp:taxon-name></italic> Kuoh &amp; Cai in Cai &amp; Kuoh, 1994: 13.</p><p><bold>Distribution.</bold> China (Yunnan).</p><p>
              <bold><italic><tp:taxon-name><tp:taxon-name-part taxon-name-part-type="genus" reg="Atkinsoniella">Atkinsoniella</tp:taxon-name-part><tp:taxon-name-part taxon-name-part-type="species" reg="nigricephala">nigricephala</tp:taxon-name-part></tp:taxon-name></italic> Li, 1992</bold>
            </p><p><italic><tp:taxon-name><tp:taxon-name-part taxon-name-part-type="genus" reg="Atkinsoniella">Atkinsoniella</tp:taxon-name-part><tp:taxon-name-part taxon-name-part-type="species" reg="nigricephala">nigricephala</tp:taxon-name-part></tp:taxon-name></italic> Li, 1992: 349.</p><p><bold>Distribution.</bold> China (Guizhou, Hubei, Zhejiang).</p><p>
              <bold><italic><tp:taxon-name><tp:taxon-name-part taxon-name-part-type="genus" reg="Atkinsoniella">Atkinsoniella</tp:taxon-name-part><tp:taxon-name-part taxon-name-part-type="species" reg="nigridorsum">nigridorsum</tp:taxon-name-part></tp:taxon-name></italic> Kuoh &amp; Zhuo, 1996</bold>
            </p><p><italic><tp:taxon-name><tp:taxon-name-part taxon-name-part-type="genus" reg="Atkinsoniella">Atkinsoniella</tp:taxon-name-part><tp:taxon-name-part taxon-name-part-type="species" reg="nigridorsum">nigridorsum</tp:taxon-name-part></tp:taxon-name></italic> Kuoh &amp; Zhuo, 1996: 2.</p><p><bold>Distribution.</bold> China (Chongqing, Fujian, Guizhou, Hubei, Sichuan, Zhejiang).</p><p>
              <bold><italic><tp:taxon-name><tp:taxon-name-part taxon-name-part-type="genus" reg="Atkinsoniella">Atkinsoniella</tp:taxon-name-part><tp:taxon-name-part taxon-name-part-type="species" reg="nigripennis">nigripennis</tp:taxon-name-part></tp:taxon-name></italic> Yang &amp; Li, 1999</bold>
            </p><p><italic><tp:taxon-name><tp:taxon-name-part taxon-name-part-type="genus" reg="Atkinsoniella">Atkinsoniella</tp:taxon-name-part><tp:taxon-name-part taxon-name-part-type="species" reg="nigripennis">nigripennis</tp:taxon-name-part></tp:taxon-name></italic> Yang &amp; Li, 1999: 2.</p><p><bold>Distribution.</bold> China (Yunnan).</p><p>
              <bold><italic><tp:taxon-name><tp:taxon-name-part taxon-name-part-type="genus" reg="Atkinsoniella">Atkinsoniella</tp:taxon-name-part><tp:taxon-name-part taxon-name-part-type="species" reg="nigriscens">nigriscens</tp:taxon-name-part></tp:taxon-name></italic> Yang &amp; Li, 2004</bold>
            </p><p><italic><tp:taxon-name><tp:taxon-name-part taxon-name-part-type="genus" reg="Atkinsoniella">Atkinsoniella</tp:taxon-name-part><tp:taxon-name-part taxon-name-part-type="species" reg="nigriscens">nigriscens</tp:taxon-name-part></tp:taxon-name></italic> Yang &amp; Li, 2004: 756.</p><p><bold>Distribution.</bold> China (Yunnan, Tibet).</p><p>
              <bold><italic><tp:taxon-name><tp:taxon-name-part taxon-name-part-type="genus" reg="Atkinsoniella">Atkinsoniella</tp:taxon-name-part><tp:taxon-name-part taxon-name-part-type="species" reg="nigrisigna">nigrisigna</tp:taxon-name-part></tp:taxon-name></italic> Li, 1992</bold>
            </p><p><italic><tp:taxon-name><tp:taxon-name-part taxon-name-part-type="genus" reg="Atkinsoniella">Atkinsoniella</tp:taxon-name-part><tp:taxon-name-part taxon-name-part-type="species" reg="nigrisigna">nigrisigna</tp:taxon-name-part></tp:taxon-name></italic> Li, 1992: 344.</p><p><italic><tp:taxon-name><tp:taxon-name-part taxon-name-part-type="genus" reg="Atkinsoniella">Atkinsoniella</tp:taxon-name-part><tp:taxon-name-part taxon-name-part-type="species" reg="chloritta">chloritta</tp:taxon-name-part></tp:taxon-name></italic> Yang &amp; Li, 2002a: 558.</p><p><bold>Distribution.</bold> China (Chongqing, Guangxi, Guizhou, Hubei, Sichuan, Yunnan).</p><p>
              <bold><italic><tp:taxon-name><tp:taxon-name-part taxon-name-part-type="genus" reg="Atkinsoniella">Atkinsoniella</tp:taxon-name-part><tp:taxon-name-part taxon-name-part-type="species" reg="nigrita">nigrita</tp:taxon-name-part></tp:taxon-name></italic> Zhang &amp; Kuoh, 1993</bold>
            </p><p><italic><tp:taxon-name><tp:taxon-name-part taxon-name-part-type="genus" reg="Atkinsoniella">Atkinsoniella</tp:taxon-name-part><tp:taxon-name-part taxon-name-part-type="species" reg="nigrita">nigrita</tp:taxon-name-part></tp:taxon-name></italic> Zhang &amp; Kuoh, 1993: 12.</p><p><italic><tp:taxon-name><tp:taxon-name-part taxon-name-part-type="genus" reg="Atkinsoniella">Atkinsoniella</tp:taxon-name-part><tp:taxon-name-part taxon-name-part-type="species" reg="bimanculata">bimanculata</tp:taxon-name-part></tp:taxon-name></italic> Cai &amp; Shen, 1998: 43.</p><p><bold>Distribution.</bold> China (Chongqing, Gansu, Henan, Hubei, Sichuan, Shaanxi, Zhejiang).</p><p>
              <bold><italic><tp:taxon-name><tp:taxon-name-part taxon-name-part-type="genus" reg="Atkinsoniella">Atkinsoniella</tp:taxon-name-part><tp:taxon-name-part taxon-name-part-type="species" reg="nigrominiatula">nigrominiatula</tp:taxon-name-part></tp:taxon-name></italic> (Jacobi, 1944)</bold>
            </p><p><italic><tp:taxon-name><tp:taxon-name-part taxon-name-part-type="genus" reg="Cicadella">Cicadella</tp:taxon-name-part><tp:taxon-name-part taxon-name-part-type="species" reg="nigrominiatula">nigrominiatula</tp:taxon-name-part></tp:taxon-name></italic> Jacobi, 1944: 44.</p><p><italic><tp:taxon-name><tp:taxon-name-part taxon-name-part-type="genus" reg="Atkinsoniella">Atkinsoniella</tp:taxon-name-part><tp:taxon-name-part taxon-name-part-type="species" reg="nigrominiatula">nigrominiatula</tp:taxon-name-part></tp:taxon-name></italic> (Jacobi): Young, 1986: 97.</p><p><bold>Distribution.</bold> China (Chongqing, Fujian, Gansu, Guangxi, Guizhou, Hubei, Jiangxi, Sichuan, Zhejiang).</p><p>
              <bold><italic><tp:taxon-name><tp:taxon-name-part taxon-name-part-type="genus" reg="Atkinsoniella">Atkinsoniella</tp:taxon-name-part><tp:taxon-name-part taxon-name-part-type="species" reg="nigrosteaka">nigrosteaka</tp:taxon-name-part></tp:taxon-name></italic> Li &amp; Wang, 1994</bold>
            </p><p><italic><tp:taxon-name><tp:taxon-name-part taxon-name-part-type="genus" reg="Atkinsoniella">Atkinsoniella</tp:taxon-name-part><tp:taxon-name-part taxon-name-part-type="species" reg="nigrosteaka">nigrosteaka</tp:taxon-name-part></tp:taxon-name></italic> Li &amp; Wang, 1994: 27.</p><p><bold>Distribution.</bold> China (Tibet).</p><p>
              <bold><italic><tp:taxon-name><tp:taxon-name-part taxon-name-part-type="genus" reg="Atkinsoniella">Atkinsoniella</tp:taxon-name-part><tp:taxon-name-part taxon-name-part-type="species" reg="opponens">opponens</tp:taxon-name-part></tp:taxon-name></italic> (Walker, 1851)</bold>
            </p><p><italic><tp:taxon-name><tp:taxon-name-part taxon-name-part-type="genus" reg="Tettigonia">Tettigonia</tp:taxon-name-part><tp:taxon-name-part taxon-name-part-type="species" reg="opponens">opponens</tp:taxon-name-part></tp:taxon-name></italic> Walker, 1851: 757.</p><p><italic><tp:taxon-name><tp:taxon-name-part taxon-name-part-type="genus" reg="Tettigoniella">Tettigoniella</tp:taxon-name-part><tp:taxon-name-part taxon-name-part-type="species" reg="bellona">bellona</tp:taxon-name-part></tp:taxon-name></italic> Distant, 1908: 212.</p><p><italic><tp:taxon-name><tp:taxon-name-part taxon-name-part-type="genus" reg="Tettigoniella">Tettigoniella</tp:taxon-name-part><tp:taxon-name-part taxon-name-part-type="species" reg="marpessa">marpessa</tp:taxon-name-part></tp:taxon-name></italic> Distant, 1908: 215.</p><p><italic><tp:taxon-name><tp:taxon-name-part taxon-name-part-type="genus" reg="Kolla">Kolla</tp:taxon-name-part><tp:taxon-name-part taxon-name-part-type="species" reg="canidia">canidia</tp:taxon-name-part></tp:taxon-name></italic> Distant, 1908: 226.</p><p><italic><tp:taxon-name><tp:taxon-name-part taxon-name-part-type="genus" reg="Kolla">Kolla</tp:taxon-name-part><tp:taxon-name-part taxon-name-part-type="species" reg="maculifrons">maculifrons</tp:taxon-name-part></tp:taxon-name></italic> Schmidt, 1911: 295.</p><p><italic><tp:taxon-name><tp:taxon-name-part taxon-name-part-type="genus" reg="Kolla">Kolla</tp:taxon-name-part><tp:taxon-name-part taxon-name-part-type="species" reg="maculifrons">maculifrons</tp:taxon-name-part><tp:taxon-name-part taxon-name-part-type="subspecies" reg="similis">similis</tp:taxon-name-part></tp:taxon-name></italic> Schmidt, 1911: 296.</p><p><italic><tp:taxon-name><tp:taxon-name-part taxon-name-part-type="genus" reg="Kolla">Kolla</tp:taxon-name-part><tp:taxon-name-part taxon-name-part-type="species" reg="trimaculata">trimaculata</tp:taxon-name-part></tp:taxon-name></italic> Schmidt, 1911: 297.</p><p><italic><tp:taxon-name><tp:taxon-name-part taxon-name-part-type="genus" reg="Tettigoniella">Tettigoniella</tp:taxon-name-part><tp:taxon-name-part taxon-name-part-type="species" reg="cuprea">cuprea</tp:taxon-name-part></tp:taxon-name></italic> Melichar, 1914: 128.</p><p><italic><tp:taxon-name><tp:taxon-name-part taxon-name-part-type="genus" reg="Kolla">Kolla</tp:taxon-name-part><tp:taxon-name-part taxon-name-part-type="species" reg="tigrina">tigrina</tp:taxon-name-part></tp:taxon-name></italic> Distant, 1918: 9.</p><p><italic><tp:taxon-name><tp:taxon-name-part taxon-name-part-type="genus" reg="Kolla">Kolla</tp:taxon-name-part><tp:taxon-name-part taxon-name-part-type="species" reg="melichari">melichari</tp:taxon-name-part></tp:taxon-name></italic> China, 1935: 305.</p><p><italic><tp:taxon-name><tp:taxon-name-part taxon-name-part-type="genus" reg="Atkinsoniella">Atkinsoniella</tp:taxon-name-part><tp:taxon-name-part taxon-name-part-type="species" reg="opponens">opponens</tp:taxon-name-part></tp:taxon-name></italic> (Walker): Young, 1986: 97.</p><p><italic><tp:taxon-name><tp:taxon-name-part taxon-name-part-type="genus" reg="Atkinsoniella">Atkinsoniella</tp:taxon-name-part><tp:taxon-name-part taxon-name-part-type="species" reg="triguttata">triguttata</tp:taxon-name-part></tp:taxon-name></italic> Zhang &amp; Kuoh, 1993: 9.</p><p><bold>Distribution.</bold> China (Chongqing, Fujian, Guangdong, Guangxi, Guizhou, Hainan, Jiangxi, Sichuan, Yunnan), India, Indonesia, Laos, Malay Islands, Malaysia, Myanmar, Nepal, Pakistan, Philippines, Thailand, Vietnam.</p><p>
              <bold><italic><tp:taxon-name><tp:taxon-name-part taxon-name-part-type="genus" reg="Atkinsoniella">Atkinsoniella</tp:taxon-name-part><tp:taxon-name-part taxon-name-part-type="species" reg="peaka">peaka</tp:taxon-name-part></tp:taxon-name></italic> Yang, Meng &amp; Li, 2017</bold>
            </p><p><italic><tp:taxon-name><tp:taxon-name-part taxon-name-part-type="genus" reg="Atkinsoniella">Atkinsoniella</tp:taxon-name-part><tp:taxon-name-part taxon-name-part-type="species" reg="peaka">peaka</tp:taxon-name-part></tp:taxon-name></italic> Yang, Meng &amp; Li, 2017: 237.</p><p><bold>Distribution.</bold> China (Jiangxi).</p><p>
              <bold><italic><tp:taxon-name><tp:taxon-name-part taxon-name-part-type="genus" reg="Atkinsoniella">Atkinsoniella</tp:taxon-name-part><tp:taxon-name-part taxon-name-part-type="species" reg="punica">punica</tp:taxon-name-part></tp:taxon-name></italic> Yang &amp; Li, 2002</bold>
            </p><p><italic><tp:taxon-name><tp:taxon-name-part taxon-name-part-type="genus" reg="Atkinsoniella">Atkinsoniella</tp:taxon-name-part><tp:taxon-name-part taxon-name-part-type="species" reg="punica">punica</tp:taxon-name-part></tp:taxon-name></italic> Yang &amp; Li, 2002a: 556.</p><p><bold>Distribution.</bold> China (Yunnan).</p><p>
              <bold><italic><tp:taxon-name><tp:taxon-name-part taxon-name-part-type="genus" reg="Atkinsoniella">Atkinsoniella</tp:taxon-name-part><tp:taxon-name-part taxon-name-part-type="species" reg="recta">recta</tp:taxon-name-part></tp:taxon-name></italic> Yang, Meng &amp; Li, 2017</bold>
            </p><p><italic><tp:taxon-name><tp:taxon-name-part taxon-name-part-type="genus" reg="Atkinsoniella">Atkinsoniella</tp:taxon-name-part><tp:taxon-name-part taxon-name-part-type="species" reg="recta">recta</tp:taxon-name-part></tp:taxon-name></italic> Yang, Meng &amp; Li, 2017: 209.</p><p><bold>Distribution.</bold> China (Yunnan).</p><p>
              <bold><italic><tp:taxon-name><tp:taxon-name-part taxon-name-part-type="genus" reg="Atkinsoniella">Atkinsoniella</tp:taxon-name-part><tp:taxon-name-part taxon-name-part-type="species" reg="rectangulata">rectangulata</tp:taxon-name-part></tp:taxon-name></italic> Yang, Meng &amp; Li, 2017</bold>
            </p><p><italic><tp:taxon-name><tp:taxon-name-part taxon-name-part-type="genus" reg="Atkinsoniella">Atkinsoniella</tp:taxon-name-part><tp:taxon-name-part taxon-name-part-type="species" reg="rectangulata">rectangulata</tp:taxon-name-part></tp:taxon-name></italic> Yang, Meng &amp; Li, 2017: 210.</p><p><bold>Distribution.</bold> China (Yunnan).</p><p>
              <bold><italic><tp:taxon-name><tp:taxon-name-part taxon-name-part-type="genus" reg="Atkinsoniella">Atkinsoniella</tp:taxon-name-part><tp:taxon-name-part taxon-name-part-type="species" reg="rhomboida">rhomboida</tp:taxon-name-part></tp:taxon-name></italic> Yang, Meng &amp; Li, 2017</bold>
            </p><p><italic><tp:taxon-name><tp:taxon-name-part taxon-name-part-type="genus" reg="Atkinsoniella">Atkinsoniella</tp:taxon-name-part><tp:taxon-name-part taxon-name-part-type="species" reg="rhomboida">rhomboida</tp:taxon-name-part></tp:taxon-name></italic> Yang, Meng &amp; Li, 2017: 216.</p><p><bold>Distribution.</bold> China (Yunnan).</p><p>
              <bold><italic><tp:taxon-name><tp:taxon-name-part taxon-name-part-type="genus" reg="Atkinsoniella">Atkinsoniella</tp:taxon-name-part><tp:taxon-name-part taxon-name-part-type="species" reg="rinkihonis">rinkihonis</tp:taxon-name-part></tp:taxon-name></italic> (Matsumura, 1912)</bold>
            </p><p><italic><tp:taxon-name><tp:taxon-name-part taxon-name-part-type="genus" reg="Tettigonia">Tettigonia</tp:taxon-name-part><tp:taxon-name-part taxon-name-part-type="species" reg="rinkihonis">rinkihonis</tp:taxon-name-part></tp:taxon-name></italic> Matsumura, 1912: 36.</p><p><italic><tp:taxon-name><tp:taxon-name-part taxon-name-part-type="genus" reg="Atkinsoniella">Atkinsoniella</tp:taxon-name-part><tp:taxon-name-part taxon-name-part-type="species" reg="rinkihonis">rinkihonis</tp:taxon-name-part></tp:taxon-name></italic> (Matsumura): Young, 1986: 97.</p><p><italic><tp:taxon-name><tp:taxon-name-part taxon-name-part-type="genus" reg="Curvufacies">Curvufacies</tp:taxon-name-part><tp:taxon-name-part taxon-name-part-type="species" reg="sordidula">sordidula</tp:taxon-name-part></tp:taxon-name></italic> Kuoh, 1993: 39.</p><p><italic><tp:taxon-name><tp:taxon-name-part taxon-name-part-type="genus" reg="Atkinsoniella">Atkinsoniella</tp:taxon-name-part><tp:taxon-name-part taxon-name-part-type="species" reg="tylata">tylata</tp:taxon-name-part></tp:taxon-name></italic> Yang &amp; Li, 1999: 1.</p><p><bold>Distribution.</bold> China (Fujian, Guangxi, Guizhou, Jiangxi, Sichuan, Taiwan).</p><p>
              <bold><italic><tp:taxon-name><tp:taxon-name-part taxon-name-part-type="genus" reg="Atkinsoniella">Atkinsoniella</tp:taxon-name-part><tp:taxon-name-part taxon-name-part-type="species" reg="rubrostriata">rubrostriata</tp:taxon-name-part></tp:taxon-name></italic> Kuoh, 1992</bold>
            </p><p><italic><tp:taxon-name><tp:taxon-name-part taxon-name-part-type="genus" reg="Atkinsoniella">Atkinsoniella</tp:taxon-name-part><tp:taxon-name-part taxon-name-part-type="species" reg="rubrostriata">rubrostriata</tp:taxon-name-part></tp:taxon-name></italic> Kuoh, 1992: 123.</p><p><bold>Distribution.</bold> China (Yunnan).</p><p>
              <bold><italic><tp:taxon-name><tp:taxon-name-part taxon-name-part-type="genus" reg="Atkinsoniella">Atkinsoniella</tp:taxon-name-part><tp:taxon-name-part taxon-name-part-type="species" reg="rufistigma">rufistigma</tp:taxon-name-part></tp:taxon-name></italic> Yang, Meng &amp; Li, 2017</bold>
            </p><p><italic><tp:taxon-name><tp:taxon-name-part taxon-name-part-type="genus" reg="Atkinsoniella">Atkinsoniella</tp:taxon-name-part><tp:taxon-name-part taxon-name-part-type="species" reg="rufistigma">rufistigma</tp:taxon-name-part></tp:taxon-name></italic> Yang, Meng &amp; Li, 2017: 233.</p><p><bold>Distribution.</bold> China (Yunnan).</p><p>
              <bold><italic><tp:taxon-name><tp:taxon-name-part taxon-name-part-type="genus" reg="Atkinsoniella">Atkinsoniella</tp:taxon-name-part><tp:taxon-name-part taxon-name-part-type="species" reg="steelei">steelei</tp:taxon-name-part></tp:taxon-name></italic> Young, 1986</bold>
            </p><p><italic><tp:taxon-name><tp:taxon-name-part taxon-name-part-type="genus" reg="Atkinsoniella">Atkinsoniella</tp:taxon-name-part><tp:taxon-name-part taxon-name-part-type="species" reg="steelei">steelei</tp:taxon-name-part></tp:taxon-name></italic> Young, 1986: 109.</p><p><bold>Distribution.</bold> India.</p><p>
              <bold><italic><tp:taxon-name><tp:taxon-name-part taxon-name-part-type="genus" reg="Atkinsoniella">Atkinsoniella</tp:taxon-name-part><tp:taxon-name-part taxon-name-part-type="species" reg="sulphurata">sulphurata</tp:taxon-name-part></tp:taxon-name></italic> (Distant, 1908)</bold>
            </p><p><italic><tp:taxon-name><tp:taxon-name-part taxon-name-part-type="genus" reg="Tettigoniella">Tettigoniella</tp:taxon-name-part><tp:taxon-name-part taxon-name-part-type="species" reg="sulphurata">sulphurata</tp:taxon-name-part></tp:taxon-name></italic> Distant, 1908: 216.</p><p><italic><tp:taxon-name><tp:taxon-name-part taxon-name-part-type="genus" reg="Atkinsoniella">Atkinsoniella</tp:taxon-name-part><tp:taxon-name-part taxon-name-part-type="species" reg="maculata">maculata</tp:taxon-name-part></tp:taxon-name></italic> Distant, 1908: 236.</p><p><italic><tp:taxon-name><tp:taxon-name-part taxon-name-part-type="genus" reg="Bhandara">Bhandara</tp:taxon-name-part><tp:taxon-name-part taxon-name-part-type="species" reg="tetraspila">tetraspila</tp:taxon-name-part></tp:taxon-name></italic> Jacobi, 1944: 41.</p><p><italic><tp:taxon-name><tp:taxon-name-part taxon-name-part-type="genus" reg="Atkinsoniella">Atkinsoniella</tp:taxon-name-part><tp:taxon-name-part taxon-name-part-type="species" reg="sulphurata">sulphurata</tp:taxon-name-part></tp:taxon-name></italic> (Distant): Young, 1986: 97.</p><p><italic><tp:taxon-name><tp:taxon-name-part taxon-name-part-type="genus" reg="Atkinsoniella">Atkinsoniella</tp:taxon-name-part><tp:taxon-name-part taxon-name-part-type="species" reg="tetramaculata">tetramaculata</tp:taxon-name-part></tp:taxon-name></italic> Zhang &amp; Kuoh, 1993: 7.</p><p><italic><tp:taxon-name><tp:taxon-name-part taxon-name-part-type="genus" reg="Atkinsoniella">Atkinsoniella</tp:taxon-name-part><tp:taxon-name-part taxon-name-part-type="species" reg="stigma">stigma</tp:taxon-name-part></tp:taxon-name></italic> Zhang &amp; Kuoh, 1993: 8.</p><p><bold>Distribution.</bold> China (Chongqing, Fujian, Guangxi, Guizhou, Hubei, Hunan, Sichuan, Yunnan, Zhejiang), India, Indonesia, Myanmar.</p><p>
              <bold><italic><tp:taxon-name><tp:taxon-name-part taxon-name-part-type="genus" reg="Atkinsoniella">Atkinsoniella</tp:taxon-name-part><tp:taxon-name-part taxon-name-part-type="species" reg="thalia">thalia</tp:taxon-name-part></tp:taxon-name></italic> (Distant, 1918)</bold>
            </p><p><italic><tp:taxon-name><tp:taxon-name-part taxon-name-part-type="genus" reg="Tettigoniella">Tettigoniella</tp:taxon-name-part><tp:taxon-name-part taxon-name-part-type="species" reg="thalia">thalia</tp:taxon-name-part></tp:taxon-name></italic> Distant, 1918: 2.</p><p><italic><tp:taxon-name><tp:taxon-name-part taxon-name-part-type="genus" reg="Atkinsoniella">Atkinsoniella</tp:taxon-name-part><tp:taxon-name-part taxon-name-part-type="species" reg="thalia">thalia</tp:taxon-name-part></tp:taxon-name></italic> (Distant): Young, 1986: 97.</p><p><italic><tp:taxon-name><tp:taxon-name-part taxon-name-part-type="genus" reg="Atkinsoniella">Atkinsoniella</tp:taxon-name-part><tp:taxon-name-part taxon-name-part-type="species" reg="rubrivenosa">rubrivenosa</tp:taxon-name-part></tp:taxon-name></italic> Kuoh &amp; Zhuo, 1996: 3.</p><p><bold>Distribution.</bold> China (Anhui, Chongqing, Fujian, Gansu, Guangdong, Guangxi, Guizhou, Hainan, Hebei, Henan, Hubei, Hunan, Jiangxi, Shaanxi, Sichuan, Tibet, Yunnan, Zhejiang), Bay of Bengal, India, Myanmar, Pakistan, Thailand.</p><p>
              <bold><italic><tp:taxon-name><tp:taxon-name-part taxon-name-part-type="genus" reg="Atkinsoniella">Atkinsoniella</tp:taxon-name-part><tp:taxon-name-part taxon-name-part-type="species" reg="thaloidea">thaloidea</tp:taxon-name-part></tp:taxon-name></italic> Young, 1986</bold>
            </p><p><italic><tp:taxon-name><tp:taxon-name-part taxon-name-part-type="genus" reg="Atkinsoniella">Atkinsoniella</tp:taxon-name-part><tp:taxon-name-part taxon-name-part-type="species" reg="thaloidea">thaloidea</tp:taxon-name-part></tp:taxon-name></italic> Young, 1986: 117.</p><p><bold>Distribution.</bold> China (Guangdong, Guangxi, Guizhou, Hainan, Tibet, Yunnan), Myanmar.</p><p>
              <bold><italic><tp:taxon-name><tp:taxon-name-part taxon-name-part-type="genus" reg="Atkinsoniella">Atkinsoniella</tp:taxon-name-part><tp:taxon-name-part taxon-name-part-type="species" reg="tiani">tiani</tp:taxon-name-part></tp:taxon-name></italic> Yang, Meng &amp; Li, 2017</bold>
            </p><p><italic><tp:taxon-name><tp:taxon-name-part taxon-name-part-type="genus" reg="Atkinsoniella">Atkinsoniella</tp:taxon-name-part><tp:taxon-name-part taxon-name-part-type="species" reg="tiani">tiani</tp:taxon-name-part></tp:taxon-name></italic> Yang, Meng &amp; Li, 2017: 230.</p><p><bold>Distribution.</bold> China (Yunnan).</p><p>
              <bold><italic><tp:taxon-name><tp:taxon-name-part taxon-name-part-type="genus" reg="Atkinsoniella">Atkinsoniella</tp:taxon-name-part><tp:taxon-name-part taxon-name-part-type="species" reg="transifasciata">transifasciata</tp:taxon-name-part></tp:taxon-name></italic> Yang, Meng &amp; Li, 2017</bold>
            </p><p><italic><tp:taxon-name><tp:taxon-name-part taxon-name-part-type="genus" reg="Atkinsoniella">Atkinsoniella</tp:taxon-name-part><tp:taxon-name-part taxon-name-part-type="species" reg="transifasciata">transifasciata</tp:taxon-name-part></tp:taxon-name></italic> Yang, Meng &amp; Li, 2017: 215.</p><p><bold>Distribution.</bold> China (Yunnan).</p><p>
              <bold><italic><tp:taxon-name><tp:taxon-name-part taxon-name-part-type="genus" reg="Atkinsoniella">Atkinsoniella</tp:taxon-name-part><tp:taxon-name-part taxon-name-part-type="species" reg="tridentata">tridentata</tp:taxon-name-part></tp:taxon-name></italic> Yang &amp; Li, 2011</bold>
            </p><p><italic><tp:taxon-name><tp:taxon-name-part taxon-name-part-type="genus" reg="Atkinsoniella">Atkinsoniella</tp:taxon-name-part><tp:taxon-name-part taxon-name-part-type="species" reg="tridentata">tridentata</tp:taxon-name-part></tp:taxon-name></italic> Yang &amp; Li in Yang, Meng &amp; Li, 2011: 766.</p><p><bold>Distribution.</bold> China (Yunnan).</p><p>
              <bold><italic><tp:taxon-name><tp:taxon-name-part taxon-name-part-type="genus" reg="Atkinsoniella">Atkinsoniella</tp:taxon-name-part><tp:taxon-name-part taxon-name-part-type="species" reg="tripunctata">tripunctata</tp:taxon-name-part></tp:taxon-name></italic> Dmitriev, 2020</bold>
            </p><p>= <italic><tp:taxon-name><tp:taxon-name-part taxon-name-part-type="genus" reg="Atkinsoniella">Atkinsoniella</tp:taxon-name-part><tp:taxon-name-part taxon-name-part-type="species" reg="trimaculata">trimaculata</tp:taxon-name-part></tp:taxon-name></italic> Li, 1992: 347.</p><p><italic><tp:taxon-name><tp:taxon-name-part taxon-name-part-type="genus" reg="Atkinsoniella">Atkinsoniella</tp:taxon-name-part><tp:taxon-name-part taxon-name-part-type="species" reg="tripunctata">tripunctata</tp:taxon-name-part></tp:taxon-name></italic> Dmitriev, 2020: 7.</p><p><bold>Distribution.</bold> China (Guizhou, Sichuan, Yunnan).</p><p>
              <bold><italic><tp:taxon-name><tp:taxon-name-part taxon-name-part-type="genus" reg="Atkinsoniella">Atkinsoniella</tp:taxon-name-part><tp:taxon-name-part taxon-name-part-type="species" reg="tuberostyla">tuberostyla</tp:taxon-name-part></tp:taxon-name></italic> Yang, Meng &amp; Li, 2017</bold>
            </p><p><italic><tp:taxon-name><tp:taxon-name-part taxon-name-part-type="genus" reg="Atkinsoniella">Atkinsoniella</tp:taxon-name-part><tp:taxon-name-part taxon-name-part-type="species" reg="tuberostyla">tuberostyla</tp:taxon-name-part></tp:taxon-name></italic> Yang, Meng &amp; Li, 2017: 225.</p><p><bold>Distribution.</bold> China (Yunnan).</p><p>
              <bold><italic><tp:taxon-name><tp:taxon-name-part taxon-name-part-type="genus" reg="Atkinsoniella">Atkinsoniella</tp:taxon-name-part><tp:taxon-name-part taxon-name-part-type="species" reg="uniguttata">uniguttata</tp:taxon-name-part></tp:taxon-name></italic> Li, 1993</bold>
            </p><p><italic><tp:taxon-name><tp:taxon-name-part taxon-name-part-type="genus" reg="Atkinsoniella">Atkinsoniella</tp:taxon-name-part><tp:taxon-name-part taxon-name-part-type="species" reg="uniguttata">uniguttata</tp:taxon-name-part></tp:taxon-name></italic> Li, 1993: 40.</p><p><italic><tp:taxon-name><tp:taxon-name-part taxon-name-part-type="genus" reg="Atkinsoniella">Atkinsoniella</tp:taxon-name-part><tp:taxon-name-part taxon-name-part-type="species" reg="valida">valida</tp:taxon-name-part></tp:taxon-name></italic> Feng &amp; Zhang, 2015: 283.</p><p><bold>Distribution.</bold> China (Fujian, Guangxi, Guizhou, Hainan, Yunnan).</p><p>
              <bold><italic><tp:taxon-name><tp:taxon-name-part taxon-name-part-type="genus" reg="Atkinsoniella">Atkinsoniella</tp:taxon-name-part><tp:taxon-name-part taxon-name-part-type="species" reg="variata">variata</tp:taxon-name-part></tp:taxon-name></italic> Young, 1986</bold>
            </p><p><italic><tp:taxon-name><tp:taxon-name-part taxon-name-part-type="genus" reg="Atkinsoniella">Atkinsoniella</tp:taxon-name-part><tp:taxon-name-part taxon-name-part-type="species" reg="variata">variata</tp:taxon-name-part></tp:taxon-name></italic> Young, 1986: 110.</p><p><bold>Distribution.</bold> China (Guizhou, Sichuan, Tibet, Yunnan), Nepal.</p><p>
              <bold><italic><tp:taxon-name><tp:taxon-name-part taxon-name-part-type="genus" reg="Atkinsoniella">Atkinsoniella</tp:taxon-name-part><tp:taxon-name-part taxon-name-part-type="species" reg="vesta">vesta</tp:taxon-name-part></tp:taxon-name></italic> (Distant, 1908)</bold>
            </p><p><italic><tp:taxon-name><tp:taxon-name-part taxon-name-part-type="genus" reg="Kolla">Kolla</tp:taxon-name-part><tp:taxon-name-part taxon-name-part-type="species" reg="vesta">vesta</tp:taxon-name-part></tp:taxon-name></italic> Distant, 1908: 224.</p><p><italic><tp:taxon-name><tp:taxon-name-part taxon-name-part-type="genus" reg="Atkinsoniella">Atkinsoniella</tp:taxon-name-part><tp:taxon-name-part taxon-name-part-type="species" reg="vesta">vesta</tp:taxon-name-part></tp:taxon-name></italic> (Distant): Young, 1986: 97.</p><p><bold>Distribution.</bold> India, Pakistan.</p><p>
              <bold><italic><tp:taxon-name><tp:taxon-name-part taxon-name-part-type="genus" reg="Atkinsoniella">Atkinsoniella</tp:taxon-name-part><tp:taxon-name-part taxon-name-part-type="species" reg="wangi">wangi</tp:taxon-name-part></tp:taxon-name></italic> Jiang &amp; Yang, sp. nov.</bold>
            </p><p><bold>Distribution.</bold> China (Tibet).</p><p>
              <bold><italic><tp:taxon-name><tp:taxon-name-part taxon-name-part-type="genus" reg="Atkinsoniella">Atkinsoniella</tp:taxon-name-part><tp:taxon-name-part taxon-name-part-type="species" reg="warpa">warpa</tp:taxon-name-part></tp:taxon-name></italic> Yang, Meng &amp; Li, 2017</bold>
            </p><p><italic><tp:taxon-name><tp:taxon-name-part taxon-name-part-type="genus" reg="Atkinsoniella">Atkinsoniella</tp:taxon-name-part><tp:taxon-name-part taxon-name-part-type="species" reg="warpa">warpa</tp:taxon-name-part></tp:taxon-name></italic> Yang, Meng &amp; Li, 2017: 203.</p><p><bold>Distribution.</bold> China (Tibet, Yunnan).</p><p>
              <bold><italic><tp:taxon-name><tp:taxon-name-part taxon-name-part-type="genus" reg="Atkinsoniella">Atkinsoniella</tp:taxon-name-part><tp:taxon-name-part taxon-name-part-type="species" reg="wui">wui</tp:taxon-name-part></tp:taxon-name></italic> Yang, Meng &amp; Li, 2017</bold>
            </p><p><italic><tp:taxon-name><tp:taxon-name-part taxon-name-part-type="genus" reg="Atkinsoniella">Atkinsoniella</tp:taxon-name-part><tp:taxon-name-part taxon-name-part-type="species" reg="wui">wui</tp:taxon-name-part></tp:taxon-name></italic> Yang, Meng &amp; Li, 2017: 200.</p><p><bold>Distribution.</bold> China (Tibet, Yunnan).</p><p>
              <bold><italic><tp:taxon-name><tp:taxon-name-part taxon-name-part-type="genus" reg="Atkinsoniella">Atkinsoniella</tp:taxon-name-part><tp:taxon-name-part taxon-name-part-type="species" reg="xanthoabdomena">xanthoabdomena</tp:taxon-name-part></tp:taxon-name></italic> Yang, Meng &amp; Li, 2017</bold>
            </p><p><italic><tp:taxon-name><tp:taxon-name-part taxon-name-part-type="genus" reg="Atkinsoniella">Atkinsoniella</tp:taxon-name-part><tp:taxon-name-part taxon-name-part-type="species" reg="xanthoabdomena">xanthoabdomena</tp:taxon-name-part></tp:taxon-name></italic> Yang, Meng &amp; Li, 2017: 232.</p><p><bold>Distribution.</bold> China (Yunnan).</p><p>
              <bold><italic><tp:taxon-name><tp:taxon-name-part taxon-name-part-type="genus" reg="Atkinsoniella">Atkinsoniella</tp:taxon-name-part><tp:taxon-name-part taxon-name-part-type="species" reg="xanthonota">xanthonota</tp:taxon-name-part></tp:taxon-name></italic> Kuoh, 1994</bold>
            </p><p><italic><tp:taxon-name><tp:taxon-name-part taxon-name-part-type="genus" reg="Atkinsoniella">Atkinsoniella</tp:taxon-name-part><tp:taxon-name-part taxon-name-part-type="species" reg="xanthonota">xanthonota</tp:taxon-name-part></tp:taxon-name></italic> Kuoh in Cai &amp; Kuoh, 1994: 12.</p><p><bold>Distribution.</bold> China (Yunnan).</p><p>
              <bold><italic><tp:taxon-name><tp:taxon-name-part taxon-name-part-type="genus" reg="Atkinsoniella">Atkinsoniella</tp:taxon-name-part><tp:taxon-name-part taxon-name-part-type="species" reg="xanthovena">xanthovena</tp:taxon-name-part></tp:taxon-name></italic> Yang &amp; Li, 2002</bold>
            </p><p><italic><tp:taxon-name><tp:taxon-name-part taxon-name-part-type="genus" reg="Atkinsoniella">Atkinsoniella</tp:taxon-name-part><tp:taxon-name-part taxon-name-part-type="species" reg="xanthovena">xanthovena</tp:taxon-name-part></tp:taxon-name></italic> Yang &amp; Li, 2002c: 176.</p><p><bold>Distribution.</bold> China (Jiangxi, Fujian, Hainan, Guangxi, Guizhou, Yunnan).</p><p>
              <bold><italic><tp:taxon-name><tp:taxon-name-part taxon-name-part-type="genus" reg="Atkinsoniella">Atkinsoniella</tp:taxon-name-part><tp:taxon-name-part taxon-name-part-type="species" reg="xanthovitta">xanthovitta</tp:taxon-name-part></tp:taxon-name></italic> Kuoh, 1994</bold>
            </p><p><italic><tp:taxon-name><tp:taxon-name-part taxon-name-part-type="genus" reg="Atkinsoniella">Atkinsoniella</tp:taxon-name-part><tp:taxon-name-part taxon-name-part-type="species" reg="xanthovitta">xanthovitta</tp:taxon-name-part></tp:taxon-name></italic> Kuoh in Cai &amp; Kuoh, 1994: 11.</p><p><bold>Distribution.</bold> China (Yunnan).</p><p>
              <bold><italic><tp:taxon-name><tp:taxon-name-part taxon-name-part-type="genus" reg="Atkinsoniella">Atkinsoniella</tp:taxon-name-part><tp:taxon-name-part taxon-name-part-type="species" reg="xinfengi">xinfengi</tp:taxon-name-part></tp:taxon-name></italic> Yang, Meng &amp; Li, 2017</bold>
            </p><p><italic><tp:taxon-name><tp:taxon-name-part taxon-name-part-type="genus" reg="Atkinsoniella">Atkinsoniella</tp:taxon-name-part><tp:taxon-name-part taxon-name-part-type="species" reg="xinfengi">xinfengi</tp:taxon-name-part></tp:taxon-name></italic> Yang, Meng &amp; Li, 2017: 223.</p><p><bold>Distribution.</bold> China (Yunnan).</p><p>
              <bold><italic><tp:taxon-name><tp:taxon-name-part taxon-name-part-type="genus" reg="Atkinsoniella">Atkinsoniella</tp:taxon-name-part><tp:taxon-name-part taxon-name-part-type="species" reg="yani">yani</tp:taxon-name-part></tp:taxon-name></italic> Yang, Meng &amp; Li, 2017</bold>
            </p><p><italic><tp:taxon-name><tp:taxon-name-part taxon-name-part-type="genus" reg="Atkinsoniella">Atkinsoniella</tp:taxon-name-part><tp:taxon-name-part taxon-name-part-type="species" reg="yani">yani</tp:taxon-name-part></tp:taxon-name></italic> Yang, Meng &amp; Li, 2017: 235.</p><p><bold>Distribution.</bold> China (Yunnan).</p><p>
              <bold><italic><tp:taxon-name><tp:taxon-name-part taxon-name-part-type="genus" reg="Atkinsoniella">Atkinsoniella</tp:taxon-name-part><tp:taxon-name-part taxon-name-part-type="species" reg="yingjiangensis">yingjiangensis</tp:taxon-name-part></tp:taxon-name></italic> Jiang &amp; Yang, sp. nov.</bold>
            </p><p><bold>Distribution.</bold> China (Yunnan).</p><p>
              <bold><italic><tp:taxon-name><tp:taxon-name-part taxon-name-part-type="genus" reg="Atkinsoniella">Atkinsoniella</tp:taxon-name-part><tp:taxon-name-part taxon-name-part-type="species" reg="yunnanana">yunnanana</tp:taxon-name-part></tp:taxon-name></italic> Yang, Meng &amp; Li, 2017</bold>
            </p><p><italic><tp:taxon-name><tp:taxon-name-part taxon-name-part-type="genus" reg="Atkinsoniella">Atkinsoniella</tp:taxon-name-part><tp:taxon-name-part taxon-name-part-type="species" reg="yunnanana">yunnanana</tp:taxon-name-part></tp:taxon-name></italic> Yang, Meng &amp; Li, 2017: 229.</p><p><bold>Distribution.</bold> China (Yunnan).</p><p>
              <bold><italic><tp:taxon-name><tp:taxon-name-part taxon-name-part-type="genus" reg="Atkinsoniella">Atkinsoniella</tp:taxon-name-part><tp:taxon-name-part taxon-name-part-type="species" reg="zaihuai">zaihuai</tp:taxon-name-part></tp:taxon-name></italic> Yang &amp; Meng, 2011</bold>
            </p><p><italic><tp:taxon-name><tp:taxon-name-part taxon-name-part-type="genus" reg="Atkinsoniella">Atkinsoniella</tp:taxon-name-part><tp:taxon-name-part taxon-name-part-type="species" reg="zaihuai">zaihuai</tp:taxon-name-part></tp:taxon-name></italic> Yang &amp; Meng in Yang, Meng &amp; Li, 2011: 766.</p><p><bold>Distribution.</bold> China (Yunnan).</p><p>
              <bold><italic><tp:taxon-name><tp:taxon-name-part taxon-name-part-type="genus" reg="Atkinsoniella">Atkinsoniella</tp:taxon-name-part><tp:taxon-name-part taxon-name-part-type="species" reg="zhangmuensis">zhangmuensis</tp:taxon-name-part></tp:taxon-name></italic> Yang, Meng &amp; Li, 2017</bold>
            </p><p><italic><tp:taxon-name><tp:taxon-name-part taxon-name-part-type="genus" reg="Atkinsoniella">Atkinsoniella</tp:taxon-name-part><tp:taxon-name-part taxon-name-part-type="species" reg="zhangmuensis">zhangmuensis</tp:taxon-name-part></tp:taxon-name></italic> Yang, Meng &amp; Li, 2017: 227.</p><p><bold>Distribution.</bold> China (Tibet).</p><p>
              <bold><italic><tp:taxon-name><tp:taxon-name-part taxon-name-part-type="genus" reg="Atkinsoniella">Atkinsoniella</tp:taxon-name-part><tp:taxon-name-part taxon-name-part-type="species" reg="zizhongi">zizhongi</tp:taxon-name-part></tp:taxon-name></italic> Jiang &amp; Yang, 2022</bold>
            </p><p><italic><tp:taxon-name><tp:taxon-name-part taxon-name-part-type="genus" reg="Atkinsoniella">Atkinsoniella</tp:taxon-name-part><tp:taxon-name-part taxon-name-part-type="species" reg="zizhongi">zizhongi</tp:taxon-name-part></tp:taxon-name></italic> Jiang &amp; Yang in Jiang, Li, Yu &amp; Yang, 2022: 5</p><p><bold>Distribution.</bold> China (Hubei, Guizhou, Zhejiang).</p></sec></tp:treatment-sec><ref-list><ref id="B27"><mixed-citation xmlns:xlink="http://www.w3.org/1999/xlink" xlink:type="simple"><person-group><name name-style="western"><surname>Yang</surname><given-names>MF</given-names></name><name name-style="western"><surname>Meng</surname><given-names>ZH</given-names></name><name name-style="western"><surname>Li</surname><given-names>ZZ</given-names></name></person-group> (<year>2017</year>) <source><tp:taxon-name><tp:taxon-name-part taxon-name-part-type="order">Hemiptera</tp:taxon-name-part></tp:taxon-name>: <tp:taxon-name><tp:taxon-name-part taxon-name-part-type="family">Cicadellidae</tp:taxon-name-part></tp:taxon-name> (II): <tp:taxon-name><tp:taxon-name-part taxon-name-part-type="subfamily">Cicadellinae</tp:taxon-name-part></tp:taxon-name>. Fauna Sinica: <tp:taxon-name><tp:taxon-name-part taxon-name-part-type="class">Insecta</tp:taxon-name-part></tp:taxon-name>. Vol. 67.</source><publisher-name>Science Press</publisher-name>, <publisher-loc>Beijing, China</publisher-loc>, <size units="page">637 pp</size>. [In Chinese]</mixed-citation></ref></ref-list></tp:taxon-treatment>
